# Supplementary material for: An antisense oligomer conjugate with unpredicted bactericidal activity against Fusobacterium nucleatum
Source: mBio. 2025 Apr 29;16(6):e00524-25. doi: 10.1128/mbio.00524-25 (PMC12153356; doi:10.1128/mbio.00524-25)
Supplement: Data S1 — Overview of RNA-seq data. [file mbio.00524-25-s0001.xlsx]

## Sheet: FNN23_FUS79_vs_H2O_30min
Supplementary Data SD1: Overview of RNA-seq - FNN23 FUS79 vs H20 control 30 min
id	type	product	logCPM	logFC	PValue	FDR
cds-C4N14_02890	CDS	translation initiation factor IF-2	8.99195	1.70194	1.51178e-07	0.0001548
cds-C4N14_07445	CDS	M48 family peptidase	8.89648	1.75201	2.14155e-07	0.0001548
cds-C4N14_02795	CDS	ethanolamine utilization microcompartment protein EutM	10.394	1.75883	2.80825e-07	0.0001548
cds-C4N14_07990	CDS	hypothetical protein	7.94555	2.40507	3.11938e-07	0.0001548
cds-C4N14_10445	CDS	histidine transporter	4.37539	2.18959	3.86183e-07	0.0001548
cds-C4N14_01650	CDS	hemolysin	8.38515	1.5139	4.38735e-07	0.0001548
cds-C4N14_00155	CDS	ABC transporter ATP-binding protein	8.28677	2.50787	7.40122e-07	0.000223834
cds-C4N14_08480	CDS	alanine:cation symporter family protein	7.38788	1.65673	1.35033e-06	0.000327292
cds-C4N14_00945	CDS	aldo/keto reductase	7.19914	1.46406	1.39142e-06	0.000327292
cds-C4N14_10790	CDS	C4-dicarboxylate ABC transporter permease	5.59217	2.03761	2.15735e-06	0.000456712
cds-C4N14_01850	CDS	YicC family protein	8.0298	1.46781	2.49993e-06	0.000481123
cds-C4N14_07055	CDS	cation-translocating P-type ATPase	8.89412	1.1489	4.03708e-06	0.000685314
cds-C4N14_08660	CDS	chromate transporter	6.07931	1.11608	4.20835e-06	0.000685314
cds-C4N14_05005	CDS	molecular chaperone HtpG	8.50372	1.26128	6.24505e-06	0.00080135
cds-C4N14_08160	CDS	type I restriction endonuclease subunit R	7.30498	1.43891	6.29358e-06	0.00080135
cds-C4N14_07025	CDS	dUTP diphosphatase	7.82939	1.6667	6.30462e-06	0.00080135
cds-C4N14_05945	CDS	O-antigen ligase family protein	8.25837	1.63412	6.43503e-06	0.00080135
cds-C4N14_02070	CDS	ABC transporter substrate-binding protein	6.59757	1.34496	7.35478e-06	0.000849911
cds-C4N14_04535	CDS	hypothetical protein	7.66248	1.34252	7.62792e-06	0.000849911
cds-C4N14_10450	CDS	sodium:proton antiporter	5.04202	1.68487	1.05857e-05	0.0011205
cds-C4N14_01355	CDS	phosphomethylpyrimidine synthase ThiC	5.65687	1.60355	1.23024e-05	0.00118939
cds-C4N14_00140	CDS	ABC transporter permease	7.97622	1.42492	1.23602e-05	0.00118939
cds-C4N14_00495	CDS	dipeptide epimerase	7.39362	1.6471	1.69231e-05	0.00155766
cds-C4N14_00130	CDS	TonB-dependent receptor	6.79224	1.06859	2.138e-05	0.00188589
cds-C4N14_09630	CDS	hypothetical protein	5.1786	1.17403	2.26675e-05	0.00191949
cds-C4N14_08995	CDS	amidohydrolase	4.57079	1.67463	2.62951e-05	0.00209353
cds-C4N14_05070	CDS	aspartate aminotransferase	7.74433	0.994317	2.67007e-05	0.00209353
cds-C4N14_06150	CDS	hypothetical protein	5.95985	1.28886	3.04251e-05	0.00225509
cds-C4N14_10075	CDS	dihydroorotase	6.52157	1.18562	3.08917e-05	0.00225509
cds-C4N14_00820	CDS	MATE family efflux transporter	7.59064	0.964156	3.26319e-05	0.00230272
cds-C4N14_08000	CDS	hypothetical protein	7.0125	0.961452	4.77817e-05	0.00326303
cds-C4N14_00230	CDS	lactate utilization protein C	5.7908	1.06679	5.25122e-05	0.00347401
cds-C4N14_06845	CDS	alpha/beta hydrolase	7.19119	0.998355	6.23947e-05	0.00400272
cds-C4N14_05230	CDS	phosphoglucosamine mutase	8.16625	0.912788	6.83123e-05	0.00425344
cds-C4N14_03200	CDS	hypothetical protein	4.89945	1.72749	7.33256e-05	0.00443515
cds-C4N14_01115	CDS	serine protease	8.31296	1.16245	7.59441e-05	0.00446593
cds-C4N14_00340	CDS	GntP family permease	8.16479	0.695965	8.94788e-05	0.00509628
cds-C4N14_05885	CDS	YafY family transcriptional regulator	8.04056	1.15423	9.14779e-05	0.00509628
cds-C4N14_08415	CDS	rod shape-determining protein	9.27134	0.856092	0.000102885	0.00554066
cds-C4N14_01295	CDS	transporter	5.93876	2.21195	0.000104689	0.00554066
cds-C4N14_07420	CDS	DUF559 domain-containing protein	7.90476	1.11332	0.000121715	0.00622864
cds-C4N14_03660	CDS	hypothetical protein	8.11398	0.87234	0.000123573	0.00622864
cds-C4N14_02545	CDS	FtsW/RodA/SpoVE family cell cycle protein	9.07368	0.749028	0.000128556	0.00632912
cds-C4N14_05925	CDS	polysaccharide deacetylase family protein	7.531	1.01862	0.000139925	0.00673228
cds-C4N14_01860	CDS	DNA-directed RNA polymerase subunit beta	9.88113	0.803789	0.000163639	0.00769828
cds-C4N14_08260	CDS	urocanate hydratase	10.1331	1.09111	0.000180562	0.00830978
cds-C4N14_02505	CDS	DUF4132 domain-containing protein	6.4957	0.797654	0.000190553	0.00858299
cds-C4N14_00045	CDS	ABC transporter permease	4.6887	1.37994	0.000208844	0.00921089
cds-C4N14_03780	CDS	CoA transferase subunit A	8.2745	-0.779484	0.000217263	0.00938571
cds-C4N14_03840	CDS	ceramide glucosyltransferase	6.19072	1.16869	0.000224615	0.00938571
cds-C4N14_03970	CDS	thiamine pyrophosphate-binding protein	4.80964	1.50929	0.000226108	0.00938571
cds-C4N14_05840	CDS	C4-dicarboxylate ABC transporter	7.82136	0.865641	0.000238438	0.0095612
cds-C4N14_06055	CDS	16S rRNA (uracil(1498)-N(3))-methyltransferase	7.08427	0.71429	0.000239369	0.0095612
cds-C4N14_10710	CDS	UDP-N-acetylmuramoyl-L-alanine--D-glutamate ligase	7.5493	0.816544	0.000281915	0.011005
cds-C4N14_06050	CDS	Rrf2 family transcriptional regulator	6.22226	-0.74381	0.000285912	0.011005
cds-C4N14_01215	CDS	ClC family H(+)/Cl(-) exchange transporter	7.79046	0.694491	0.000324809	0.012279
cds-C4N14_03710	CDS	hypothetical protein	6.07662	1.16146	0.000352851	0.013105
cds-C4N14_05775	CDS	signal peptide peptidase SppA	8.39915	0.653555	0.000370909	0.0134741
cds-C4N14_03515	CDS	UbiD family decarboxylase	10.0002	0.84546	0.000385478	0.0134741
cds-C4N14_09345	CDS	DUF4253 domain-containing protein	4.59228	1.09082	0.000388773	0.0134741
cds-C4N14_05195	CDS	ATP synthase F1 subunit gamma	7.37106	0.627637	0.000393557	0.0134741
cds-C4N14_05790	CDS	methionine--tRNA ligase	8.32759	0.733882	0.000394614	0.0134741
cds-C4N14_06935	CDS	hypothetical protein	6.67931	0.676877	0.000471625	0.0158481
cds-C4N14_04960	CDS	hypothetical protein	3.38262	1.55172	0.000481612	0.0159308
cds-C4N14_00295	CDS	RloB domain-containing protein	6.99626	1.21044	0.000512501	0.0166918
cds-C4N14_08295	CDS	acyl-CoA dehydrogenase	8.67421	0.721429	0.000531472	0.0170474
cds-C4N14_08990	CDS	Na+/H+ antiporter NhaC	4.81415	1.13527	0.000542941	0.0170739
cds-C4N14_07600	CDS	hypothetical protein	9.23282	0.77751	0.000552731	0.0170739
cds-C4N14_04240	CDS	hypothetical protein	6.88552	-0.59039	0.000556495	0.0170739
cds-C4N14_00375	CDS	3-deoxy-7-phosphoheptulonate synthase	8.3169	0.630457	0.000570505	0.0171143
cds-C4N14_10055	CDS	dihydroorotate dehydrogenase	5.70375	1.13254	0.000573979	0.0171143
cds-C4N14_01580	CDS	TetR/AcrR family transcriptional regulator	4.70496	1.16334	0.000588013	0.017205
cds-C4N14_10585	CDS	branched-chain amino acid ABC transporter permease	6.83176	1.12436	0.000593274	0.017205
cds-C4N14_06280	CDS	MFS transporter	7.99681	0.629677	0.000602831	0.0172458
cds-C4N14_01350	CDS	thiamine biosynthesis protein ThiS	1.12022	3.03986	0.000621329	0.017538
cds-C4N14_01835	CDS	FAD:protein FMN transferase	7.83889	0.93981	0.000631974	0.0176038
cds-C4N14_06860	CDS	MolR family transcriptional regulator	7.4016	-0.513942	0.000662538	0.0179647
cds-C4N14_04690	CDS	peptidase M23	6.42123	0.568865	0.00066789	0.0179647
cds-C4N14_01335	CDS	2-iminoacetate synthase ThiH	5.61367	1.0031	0.000670387	0.0179647
cds-C4N14_02295	CDS	hypothetical protein	7.97233	0.844148	0.000724153	0.0191578
cds-C4N14_09465	CDS	D-serine ammonia-lyase	7.00744	0.779056	0.000733239	0.0191578
cds-C4N14_00490	CDS	DUF819 domain-containing protein	4.20281	1.23204	0.00074206	0.0191578
cds-C4N14_07210	CDS	TrkH family potassium uptake protein	7.79176	0.707888	0.000773527	0.0197296
cds-C4N14_03960	CDS	LysR family transcriptional regulator	5.3597	1.0245	0.000794618	0.0199407
cds-C4N14_05470	CDS	isoprenyl transferase	7.33187	-0.604262	0.000804796	0.0199407
cds-C4N14_06590	CDS	ABC transporter permease	3.4611	1.65853	0.000810062	0.0199407
cds-C4N14_10365	CDS	MBL fold metallo-hydrolase	7.40057	0.850576	0.000850931	0.020706
cds-C4N14_07945	CDS	toxin-antitoxin system YwqK family antitoxin	8.52073	-0.486907	0.000871107	0.0207334
cds-C4N14_05640	CDS	N-acetyltransferase	4.03868	-0.921853	0.000871644	0.0207334
cds-C4N14_07335	CDS	hypothetical protein	5.72623	0.917906	0.000893024	0.0209474
cds-C4N14_01360	CDS	thiamine phosphate synthase	3.92491	1.50189	0.00090043	0.0209474
cds-C4N14_07315	CDS	cobyrinic acid a2Cc-diamide synthase	6.45202	0.912035	0.00100814	0.0231983
cds-C4N14_10695	CDS	UDP-N-acetylmuramate dehydrogenase	8.51457	0.871956	0.00105386	0.0239896
cds-C4N14_09055	CDS	cell division protein FtsL	5.63965	0.795495	0.00108072	0.0243392
cds-C4N14_09925	CDS	porphobilinogen synthase	7.88453	0.931893	0.0011201	0.0249605
cds-C4N14_02245	CDS	hypothetical protein	2.52642	1.57811	0.00116469	0.0255163
cds-C4N14_10180	CDS	ABC transporter permease	8.44862	0.704963	0.00117737	0.0255163
cds-C4N14_06380	CDS	pyridoxal phosphate-dependent aminotransferase	8.32288	0.569473	0.0011812	0.0255163
cds-C4N14_08230	CDS	fructose-bisphosphatase class III	7.78034	0.768972	0.00124238	0.026567
cds-C4N14_10145	CDS	holo-[acyl-carrier-protein] synthase	4.67969	0.927089	0.00128714	0.0272488
cds-C4N14_07390	CDS	DUF4375 domain-containing protein	3.49863	1.53982	0.00130595	0.0273731
cds-C4N14_02875	CDS	ribosome maturation factor	6.90149	-0.526479	0.00137769	0.0283659
cds-C4N14_05010	CDS	class I fructose-bisphosphate aldolase	10.1039	-0.471865	0.00138011	0.0283659
cds-C4N14_07165	CDS	adenosylmethionine--8-amino-7-oxononanoate transaminase	5.4746	0.653241	0.00143126	0.0291344
cds-C4N14_07615	CDS	histidine phosphatase family protein	6.79763	0.741984	0.00146906	0.029619
cds-C4N14_08210	CDS	amino acid ABC transporter permease	7.99652	0.814787	0.00153849	0.0307262
cds-C4N14_06870	CDS	hypothetical protein	4.21462	0.957357	0.00156091	0.0308826
cds-C4N14_05535	CDS	peptide-binding protein	7.57989	0.502079	0.00168884	0.0331043
cds-C4N14_05385	CDS	peptide ABC transporter ATP-binding protein	8.65426	0.568477	0.00170467	0.0331081
cds-C4N14_06805	CDS	FADH(2)-oxidizing methylenetetrahydrofolate--tRNA-(uracil(54)-C(5))-methyltransferase TrmFO	6.35517	0.749778	0.00172804	0.033117
cds-C4N14_03465	CDS	AlwI family type II restriction endonuclease	5.10615	0.74395	0.00173641	0.033117
cds-C4N14_04380	CDS	acetyl-CoA carboxylase biotin carboxyl carrier protein subunit	7.55217	-0.493102	0.00176209	0.0333067
cds-C4N14_06195	CDS	M20 family peptidase	6.22195	0.849056	0.00179555	0.0336388
cds-C4N14_04275	CDS	ankyrin repeat domain-containing protein	5.36428	0.68872	0.00182258	0.0336904
cds-C4N14_08700	CDS	DNA polymerase I	7.54523	0.486302	0.00183039	0.0336904
cds-C4N14_10440	CDS	urocanate hydratase	5.02411	0.735013	0.00184605	0.0336904
cds-C4N14_04590	CDS	copper chaperone	7.14896	-0.471064	0.0018775	0.0339715
cds-C4N14_06600	CDS	diguanylate phosphodiesterase	6.58419	1.16567	0.00193954	0.0345656
cds-C4N14_03810	CDS	ribonuclease PH	7.65306	0.511259	0.00198513	0.0345656
cds-C4N14_07310	CDS	threonine-phosphate decarboxylase	4.64647	0.834376	0.00198997	0.0345656
cds-C4N14_03670	CDS	DJ-1 family protein	6.70842	0.820355	0.00199076	0.0345656
cds-C4N14_06735	CDS	lysine exporter LysO family protein	4.17734	0.742666	0.00199197	0.0345656
cds-C4N14_00085	CDS	toxin-antitoxin system YwqK family antitoxin	6.85617	0.872509	0.00206867	0.0356046
cds-C4N14_03735	CDS	L-lysine 22C3-aminomutase	5.38977	0.842585	0.00214155	0.0362705
cds-C4N14_08740	CDS	hypothetical protein	4.25651	0.83823	0.00214162	0.0362705
cds-C4N14_08730	CDS	Holliday junction resolvase RuvX	5.53219	-0.734669	0.00223005	0.0374473
cds-C4N14_09020	CDS	uroporphyrinogen-III C-methyltransferase	9.84675	1.15293	0.00225577	0.0374473
cds-C4N14_10525	CDS	methionine gamma-lyase	3.91706	0.997599	0.0022736	0.0374473
cds-C4N14_01310	CDS	sodium:alanine symporter family protein	4.7083	0.985584	0.00228186	0.0374473
cds-C4N14_07755	CDS	iron ABC transporter permease	4.77828	0.900282	0.00230959	0.0376108
cds-C4N14_03310	CDS	serine protease	9.12324	0.432334	0.00240716	0.0385702
cds-C4N14_10685	CDS	cell division protein FtsQ	5.10159	1.02254	0.00241481	0.0385702
cds-C4N14_08965	CDS	FMN-binding protein	8.16686	-0.535128	0.00242316	0.0385702
cds-C4N14_03060	CDS	ribose-phosphate diphosphokinase	9.88469	0.623297	0.00245112	0.038724
cds-C4N14_07585	CDS	DNA polymerase III subunit delta	6.61587	0.960893	0.00266753	0.0418308
cds-C4N14_02350	CDS	chromosomal replication initiator DnaA	6.21872	0.864777	0.00273329	0.0424396
cds-C4N14_07695	CDS	hypothetical protein	6.22147	-0.514648	0.0027545	0.0424396
cds-C4N14_02100	CDS	type II secretion system protein GspD	4.07124	1.1377	0.00276649	0.0424396
cds-C4N14_03690	CDS	hypothetical protein	9.12382	-0.570549	0.00283339	0.0431532
cds-C4N14_00775	CDS	50S ribosomal protein L4	8.88081	-0.672045	0.00287002	0.0433988
cds-C4N14_09960	CDS	aminopeptidase P family protein	9.03253	0.505519	0.00299644	0.0449891
cds-C4N14_07815	CDS	3-dehydroquinate synthase	6.83963	0.596924	0.00304145	0.0453432
cds-C4N14_03065	CDS	bifunctional N-acetylglucosamine-1-phosphate uridyltransferase/glucosamine-1-phosphate acetyltransferase	7.64602	-0.528718	0.00320782	0.0471503
cds-C4N14_03290	CDS	glycerophosphodiester phosphodiesterase	3.21797	-1.28975	0.00322996	0.0471503
cds-C4N14_00100	CDS	autotransporter	7.61037	0.734627	0.0032649	0.0471503
cds-C4N14_01235	CDS	aminodeoxychorismate/anthranilate synthase component II	5.2559	0.78545	0.00327932	0.0471503
cds-C4N14_00235	CDS	(Fe-S)-binding protein	8.64567	0.746709	0.00330365	0.0471503
cds-C4N14_06620	CDS	N-acetyltransferase	6.07076	0.903681	0.00330415	0.0471503
cds-C4N14_09790	CDS	lactate dehydrogenase	8.89099	-0.470757	0.00331856	0.0471503
cds-C4N14_06730	CDS	hypothetical protein	9.54064	-0.468955	0.00334212	0.0471685
cds-C4N14_03205	CDS	TonB-dependent receptor	7.7349	0.570427	0.00342831	0.0480644
cds-C4N14_08040	CDS	BREX-1 system adenine-specific DNA-methyltransferase PglX	7.70126	0.630456	0.00351141	0.0486535
cds-C4N14_04025	CDS	sodium:sulfate symporter	4.94664	0.855589	0.00354999	0.0486535
cds-C4N14_02745	CDS	dihydropteroate synthase	6.0491	-0.67812	0.00355978	0.0486535
cds-C4N14_01940	CDS	adhesion protein FadA	6.83676	-0.495546	0.00356225	0.0486535
cds-C4N14_09420	CDS	YggS family pyridoxal phosphate-dependent enzyme	6.54552	-0.50799	0.00364298	0.0492466
cds-C4N14_10500	CDS	sodium:proton antiporter	4.44023	0.709317	0.00365221	0.0492466
cds-C4N14_02050	CDS	Na+/H+ antiporter NhaC	6.08459	0.443766	0.00390337	0.0519333
cds-C4N14_07200	CDS	hypothetical protein	8.00946	0.44703	0.00392	0.0519333
cds-C4N14_07800	CDS	NUDIX hydrolase	4.59921	-0.79151	0.00392923	0.0519333
cds-C4N14_04885	CDS	oxidoreductase	6.73389	0.863103	0.00394958	0.0519333
cds-C4N14_01045	CDS	serine protease	7.52431	0.501171	0.0041336	0.0531991
cds-C4N14_09775	CDS	DUF368 domain-containing protein	7.28976	-0.482629	0.00413734	0.0531991
cds-C4N14_03035	CDS	XRE family transcriptional regulator	4.9877	-0.761548	0.00413922	0.0531991
cds-C4N14_04495	CDS	sensor histidine kinase	7.45522	0.616087	0.00414636	0.0531991
cds-C4N14_04710	CDS	GTPase Era	6.04255	-0.506303	0.00421073	0.0536995
cds-C4N14_08355	CDS	coproporphyrinogen III oxidase family protein	3.76549	0.807861	0.00434098	0.0550291
cds-C4N14_02595	CDS	arsenate reductase family protein	5.90948	-0.551875	0.00438051	0.055181
cds-C4N14_09160	CDS	ABC transporter ATP-binding protein	8.67141	0.698775	0.0044051	0.055181
cds-C4N14_09245	CDS	lipid-A-disaccharide synthase	4.95984	0.72331	0.00451956	0.0560496
cds-C4N14_06900	CDS	DUF3601 domain-containing protein	5.34879	0.92246	0.00455089	0.0560496
cds-C4N14_08825	CDS	ribulose-phosphate 3-epimerase	6.19714	-0.671558	0.00455387	0.0560496
cds-C4N14_04350	CDS	ABC transporter permease	6.81373	0.904925	0.00461129	0.0564283
cds-C4N14_07430	CDS	ISL3 family transposase	5.42748	0.863701	0.00469718	0.057149
cds-C4N14_05290	CDS	DUF2194 domain-containing protein	6.27903	0.693156	0.0047499	0.0571675
cds-C4N14_03535	CDS	glycerophosphodiester phosphodiesterase	7.78169	0.548668	0.0047527	0.0571675
cds-C4N14_10665	CDS	autotransporter domain-containing protein	10.4358	0.507413	0.00486521	0.0581902
cds-C4N14_04000	CDS	hydroxymethylglutaryl-CoA lyase	4.03942	0.843393	0.00490114	0.0582905
cds-C4N14_09505	CDS	recombinase RecA	9.04713	0.639762	0.00501552	0.0593177
cds-C4N14_08790	CDS	hypothetical protein	7.84303	0.584923	0.00515121	0.0604394
cds-C4N14_00090	CDS	toxin-antitoxin system YwqK family antitoxin	4.58905	0.687413	0.00516747	0.0604394
cds-C4N14_09275	CDS	aminobenzoyl-glutamate transporter	6.15287	0.554093	0.00545482	0.0634497
cds-C4N14_03675	CDS	peptidylprolyl isomerase	8.28322	-0.456714	0.00558449	0.0646031
cds-C4N14_03585	CDS	sugar ABC transporter ATP-binding protein	8.10377	0.633258	0.00561934	0.0646529
cds-C4N14_09705	CDS	gamma-glutamyl-gamma-aminobutyrate hydrolase	5.45033	-0.626043	0.00568246	0.0650258
cds-C4N14_04005	CDS	carboxyvinyl-carboxyphosphonate phosphorylmutase	5.13037	0.93848	0.00580367	0.0660557
cds-C4N14_01020	CDS	dTDP-4-dehydrorhamnose 32C5-epimerase	8.94738	-0.364132	0.00600438	0.0679748
cds-C4N14_07170	CDS	dethiobiotin synthase	7.87252	-0.521376	0.00605998	0.0679916
cds-C4N14_00655	CDS	Asp23/Gls24 family envelope stress response protein	7.99529	-0.509197	0.00607308	0.0679916
cds-C4N14_00885	CDS	hypothetical protein	8.05554	0.489776	0.00610222	0.0679916
cds-C4N14_08110	CDS	hypothetical protein	10.3208	-0.456859	0.00614437	0.0681028
cds-C4N14_08530	CDS	toxin-antitoxin system YwqK family antitoxin	8.93721	0.690642	0.00618151	0.0681576
cds-C4N14_04255	CDS	septum site-determining protein MinC	7.4852	-0.516411	0.0062766	0.0685897
cds-C4N14_09510	CDS	glycosyltransferase family 9 protein	6.99838	0.659031	0.0062855	0.0685897
cds-C4N14_00665	CDS	elongation factor Ts	10.1292	-0.550339	0.00634912	0.0686223
cds-C4N14_03700	CDS	AAA family ATPase	5.56895	-0.509799	0.00637378	0.0686223
cds-C4N14_10850	CDS	DUF502 domain-containing protein	7.66892	0.749726	0.00639929	0.0686223
cds-C4N14_07440	CDS	DUF4198 domain-containing protein	6.40298	0.471484	0.00641815	0.0686223
cds-C4N14_04675	CDS	peptidyl-prolyl cis-trans isomerase	8.0299	-0.654522	0.00646781	0.0686979
cds-C4N14_07190	CDS	ribonuclease HI	8.07944	-0.329522	0.00649731	0.0686979
cds-C4N14_04150	CDS	ribonuclease E/G	5.41142	-0.534593	0.00652257	0.0686979
cds-C4N14_03510	CDS	ribonuclease Y	9.22024	-0.40501	0.00659811	0.0689449
cds-C4N14_10595	CDS	KR domain-containing protein	6.1676	-0.606316	0.00661116	0.0689449
cds-C4N14_04860	CDS	nickel ABC transporter ATP-binding protein	4.01015	0.821827	0.00678365	0.070397
cds-C4N14_02065	CDS	ABC transporter permease	5.0857	0.682175	0.00699947	0.0722823
cds-C4N14_00675	CDS	ribosome-recycling factor	7.54349	-0.513892	0.00709209	0.0728832
cds-C4N14_10680	CDS	cell division protein FtsA	8.20854	0.376388	0.0072798	0.0744509
cds-C4N14_07205	CDS	hypothetical protein	5.6086	-0.541835	0.00754484	0.0767905
cds-C4N14_02935	CDS	valine--tRNA ligase	7.5033	0.541528	0.00760249	0.077007
cds-C4N14_08940	CDS	methionine ABC transporter ATP-binding protein	5.54471	0.466105	0.0076574	0.0771089
cds-C4N14_06665	CDS	hypothetical protein	4.26391	0.729167	0.00768539	0.0771089
cds-C4N14_04800	CDS	hypothetical protein	5.73027	-0.676457	0.00776023	0.0774925
cds-C4N14_09335	CDS	alpha-2-macroglobulin family protein	8.48116	0.508504	0.00792028	0.078243
cds-C4N14_07320	CDS	Fic family protein	4.4275	0.863278	0.00796712	0.078243
cds-C4N14_00640	CDS	N utilization substance protein B	10.0866	-0.573574	0.0079822	0.078243
cds-C4N14_01880	CDS	50S ribosomal protein L11	8.65103	-0.514514	0.00799406	0.078243
cds-C4N14_04065	CDS	hemolysin	6.96191	0.648019	0.00802019	0.078243
cds-C4N14_03230	CDS	sugar phosphate isomerase/epimerase	3.84667	0.824679	0.0081693	0.0793321
cds-C4N14_03695	CDS	hypothetical protein	9.5054	-0.391818	0.00828264	0.0794662
cds-C4N14_02640	CDS	carboxypeptidase M32	6.38873	-0.659589	0.00831979	0.0794662
cds-C4N14_01320	CDS	hypothetical protein	3.47349	1.06371	0.00832029	0.0794662
cds-C4N14_03460	CDS	DNA adenine methylase	6.47243	0.522133	0.0083458	0.0794662
cds-C4N14_10360	CDS	helicase SNF	8.64908	0.565839	0.00838373	0.0794662
cds-C4N14_02415	CDS	DUF554 domain-containing protein	7.57016	0.470405	0.00840833	0.0794662
cds-C4N14_10795	CDS	ROK family protein	7.70216	0.649818	0.00853506	0.0803054
cds-C4N14_02695	CDS	GTP cyclohydrolase I FolE	7.6504	-0.382011	0.00861568	0.0807053
cds-C4N14_01095	CDS	replication initiation protein	4.53859	0.864582	0.0087747	0.0818328
cds-C4N14_01920	CDS	hypothetical protein	4.11666	-0.685888	0.00898744	0.0832705
cds-C4N14_01195	CDS	tRNA uridine-5-carboxymethylaminomethyl(34) synthesis enzyme MnmG	7.24615	0.368664	0.00900754	0.0832705
cds-C4N14_10290	CDS	RluA family pseudouridine synthase	7.00866	-0.370298	0.0090664	0.0834503
cds-C4N14_09650	CDS	efflux RND transporter periplasmic adaptor subunit	3.46023	1.03752	0.00915977	0.0836137
cds-C4N14_10160	CDS	serine/threonine protein kinase	3.62191	-0.98944	0.00916314	0.0836137
cds-C4N14_07590	CDS	META domain-containing protein	7.27651	-0.430132	0.00922195	0.0837892
cds-C4N14_01150	CDS	ABC transporter ATP-binding protein	5.24498	0.943568	0.00939623	0.0843378
cds-C4N14_01915	CDS	autotransporter domain-containing protein	8.60485	0.41842	0.00940432	0.0843378
cds-C4N14_06230	CDS	CRISPR-associated helicase/endonuclease Cas3	5.24251	0.641506	0.00941488	0.0843378
cds-C4N14_02815	CDS	ethanolamine utilization protein EutN	3.89758	-1.31459	0.00946673	0.0843378
cds-C4N14_06085	CDS	ribosome assembly RNA-binding protein YhbY	6.9605	0.487447	0.00954195	0.0843378
cds-C4N14_06605	CDS	ABC transporter ATP-binding protein	3.08324	0.991961	0.00954356	0.0843378
cds-C4N14_09760	CDS	WYL domain-containing transcriptional regulator	7.15061	0.653139	0.0095612	0.0843378
cds-C4N14_04980	CDS	hypothetical protein	4.36899	0.919009	0.00968872	0.0845203
cds-C4N14_06140	CDS	transporter	6.22608	0.504689	0.00973218	0.0845203
cds-C4N14_00070	CDS	bifunctional 32C4-dihydroxy-2-butanone-4-phosphate synthase/GTP cyclohydrolase II	8.21072	-0.402655	0.00973529	0.0845203
cds-C4N14_10125	CDS	alanine racemase	7.55253	0.745142	0.00975098	0.0845203
cds-C4N14_00865	CDS	hypothetical protein	5.7173	0.698154	0.00978152	0.0845203
cds-C4N14_08435	CDS	Asp-tRNA(Asn)/Glu-tRNA(Gln) amidotransferase GatCAB subunit A	8.87144	0.494036	0.00987008	0.0846589
cds-C4N14_04855	CDS	ABC transporter ATP-binding protein	4.54827	0.755196	0.00987754	0.0846589
cds-C4N14_03540	CDS	DUF1949 domain-containing protein	6.56065	0.544376	0.0100009	0.0853709
cds-C4N14_06060	CDS	tRNA (N(6)-L-threonylcarbamoyladenosine(37)-C(2))-methylthiotransferase MtaB	7.77785	-0.333139	0.0101123	0.0859744
cds-C4N14_04095	CDS	hypothetical protein	3.44809	0.809865	0.0102096	0.086246
cds-C4N14_06625	CDS	L-serine dehydratase	8.56732	0.555087	0.0102507	0.086246
cds-C4N14_03130	CDS	ATP-dependent zinc metalloprotease FtsH	10.4144	0.42827	0.0102664	0.086246
cds-C4N14_07580	CDS	hypothetical protein	6.17517	-0.44835	0.0103211	0.0863627
cds-C4N14_10405	CDS	signal recognition particle protein	8.43694	-0.685949	0.0104052	0.086724
cds-C4N14_03775	CDS	short-chain fatty acid transporter	9.34789	-0.395227	0.0104697	0.0869192
cds-C4N14_05305	CDS	hypothetical protein	6.69993	0.460016	0.0105848	0.0875317
cds-C4N14_05440	CDS	peptide chain release factor 1	8.61794	-0.318548	0.0107957	0.0887709
cds-C4N14_02535	CDS	asparagine--tRNA ligase	10.9503	0.58965	0.0108186	0.0887709
cds-C4N14_01910	CDS	N-acetyltransferase	5.44511	-0.432003	0.0109386	0.0894092
cds-C4N14_10675	CDS	cell division protein FtsZ	9.66047	-0.3285	0.0112975	0.0918226
cds-C4N14_01325	CDS	pyruvate:ferredoxin (flavodoxin) oxidoreductase	5.97519	0.644961	0.0113586	0.0918226
cds-C4N14_01155	CDS	ABC transporter	1.72768	1.63897	0.011364	0.0918226
cds-C4N14_05490	CDS	RIP metalloprotease RseP	6.34837	0.474378	0.0115091	0.0926415
cds-C4N14_03150	CDS	DUF3427 domain-containing protein	5.44822	0.542566	0.011686	0.0937097
cds-C4N14_09010	CDS	glutamyl-tRNA reductase	5.30798	0.661363	0.0117305	0.0937115
cds-C4N14_05365	CDS	glutathione ABC transporter substrate-binding protein	9.83271	-0.47358	0.0118207	0.0940771
cds-C4N14_03595	CDS	ABC transporter permease	5.55475	0.536708	0.011955	0.0947893
cds-C4N14_09965	CDS	glutamine--fructose-6-phosphate transaminase (isomerizing)	8.76769	0.383136	0.0120221	0.094966
cds-C4N14_10475	CDS	aminoacyl-histidine dipeptidase	4.79101	0.717524	0.0121037	0.0950008
cds-C4N14_04930	CDS	16S rRNA (cytosine(967)-C(5))-methyltransferase RsmB	5.58406	0.825576	0.0121782	0.0950008
cds-C4N14_00695	CDS	30S ribosomal protein S5	8.74184	-0.400667	0.0121938	0.0950008
cds-C4N14_04570	CDS	thymidylate synthase	7.56325	-0.343957	0.0122502	0.0950008
cds-C4N14_04810	CDS	transketolase	7.33553	-0.444204	0.0122509	0.0950008
cds-C4N14_01275	CDS	V-type ATP synthase subunit K	4.90045	0.680909	0.0123837	0.0954221
cds-C4N14_05705	CDS	30S ribosomal protein S11	8.67553	-0.633099	0.0123954	0.0954221
cds-C4N14_08450	CDS	asparaginase	5.75005	0.663498	0.0124719	0.095663
cds-C4N14_08325	CDS	elongation factor 4	8.57244	-0.369172	0.0125882	0.0962069
cds-C4N14_08780	CDS	DUF5105 domain-containing protein	7.59787	-0.423691	0.0126593	0.0964022
cds-C4N14_06500	CDS	chromosome segregation protein SMC	8.17979	-0.341397	0.0127811	0.0969804
cds-C4N14_10435	CDS	serine/threonine protein kinase	5.10441	0.578754	0.0129365	0.0978093
cds-C4N14_06570	CDS	50S ribosomal protein L21	10.0415	-0.522462	0.0131224	0.0988613
cds-C4N14_10470	CDS	glutamate formimidoyltransferase	4.65722	0.606718	0.0132185	0.0992327
cds-C4N14_06685	CDS	Rrf2 family transcriptional regulator	9.62672	-0.39858	0.0134612	0.100697
cds-C4N14_08570	CDS	phosphoglycerate mutase	5.29399	-0.518642	0.0136112	0.101461
cds-C4N14_05100	CDS	histidine transporter	6.62947	0.546037	0.0139834	0.103869
cds-C4N14_07410	CDS	precorrin-3B C(17)-methyltransferase	6.69848	0.504201	0.0140714	0.104158
cds-C4N14_06305	CDS	NAD(P)/FAD-dependent oxidoreductase	7.97402	-0.382397	0.0141627	0.104469
cds-C4N14_07750	CDS	hemin receptor	4.0714	0.754873	0.0143055	0.104743
cds-C4N14_00120	CDS	23S rRNA (guanosine(2251)-2-O)-methyltransferase RlmB	6.25648	0.57559	0.0143154	0.104743
cds-C4N14_03725	CDS	3-keto-5-aminohexanoate cleavage protein	6.03236	0.672814	0.0143484	0.104743
cds-C4N14_00560	CDS	tRNA pseudouridine(38-40) synthase TruA	7.07386	-0.392592	0.0144236	0.10493
cds-C4N14_07880	CDS	hypothetical protein	4.52846	0.548573	0.0145906	0.105425
cds-C4N14_06950	CDS	hypothetical protein	3.78085	-0.744858	0.0145912	0.105425
cds-C4N14_02725	CDS	hemolysin	5.43301	0.533288	0.0147471	0.1061
cds-C4N14_10650	CDS	CBS domain-containing protein	4.44419	-0.601579	0.0147849	0.1061
cds-C4N14_07125	CDS	hypothetical protein	3.34005	-0.900151	0.0149998	0.10707
cds-C4N14_02625	CDS	cysteine desulfurase NifS	11.8398	-0.37075	0.0150415	0.10707
cds-C4N14_08520	CDS	imidazolonepropionase	6.54452	0.469224	0.0150718	0.10707
cds-C4N14_08915	CDS	SH3 domain-containing protein	4.78015	-0.57775	0.0154304	0.109252
cds-C4N14_10785	CDS	sialic acid-binding protein	3.68232	1.06667	0.0157205	0.110935
cds-C4N14_00830	CDS	DUF1858 domain-containing protein	9.47263	0.431417	0.0158562	0.111119
cds-C4N14_03240	CDS	tetratricopeptide repeat protein	5.93953	0.541829	0.0158593	0.111119
cds-C4N14_03445	CDS	nitrogen regulatory IIA protein	6.16153	-0.435395	0.0159284	0.111119
cds-C4N14_09225	CDS	hypothetical protein	8.28364	-0.336647	0.0159995	0.111119
cds-C4N14_06355	CDS	peptide deformylase	5.63971	0.584431	0.0160092	0.111119
cds-C4N14_02455	CDS	septation protein spoVG	6.02797	-0.470115	0.0163167	0.112312
cds-C4N14_03180	CDS	hypothetical protein	8.60672	-0.447289	0.0163234	0.112312
cds-C4N14_01605	CDS	hypothetical protein	5.34401	-0.599568	0.0163562	0.112312
cds-C4N14_03740	CDS	hypothetical protein	4.93099	0.535751	0.0163931	0.112312
cds-C4N14_07905	CDS	glucose-1-phosphate adenylyltransferase subunit GlgD	6.19941	0.450084	0.0165004	0.112682
cds-C4N14_01725	CDS	molecular chaperone DnaK	10.4023	0.32022	0.0165872	0.11291
cds-C4N14_06210	CDS	CRISPR-associated endoribonuclease Cas6	5.54621	-0.562983	0.0166843	0.113005
cds-C4N14_05595	CDS	single-stranded DNA-binding protein	7.5425	-0.443599	0.0167379	0.113005
cds-C4N14_02710	CDS	hemolysin	6.38534	0.384418	0.0167612	0.113005
cds-C4N14_04795	CDS	hypoxanthine phosphoribosyltransferase	7.3589	-0.4261	0.0169719	0.114062
cds-C4N14_00660	CDS	30S ribosomal protein S2	8.99628	-0.41025	0.0174416	0.116599
cds-C4N14_02465	CDS	toxin-antitoxin system YwqK family antitoxin	6.8433	-0.421589	0.017531	0.116599
cds-C4N14_10275	CDS	hypothetical protein	7.15002	0.645517	0.0176021	0.116599
cds-C4N14_05320	CDS	autotransporter domain-containing protein	8.84512	0.477356	0.0176191	0.116599
cds-C4N14_04105	CDS	IS5/IS1182 family transposase	2.99954	0.850396	0.0176247	0.116599
cds-C4N14_00540	CDS	electron transport complex subunit RsxC	8.48716	0.353394	0.0177381	0.116983
cds-C4N14_09145	CDS	spermidine/putrescine ABC transporter substrate-binding protein	6.95468	0.36507	0.018107	0.119045
cds-C4N14_09570	CDS	hypothetical protein	6.82145	0.459567	0.0184609	0.120996
cds-C4N14_05715	CDS	DNA-directed RNA polymerase subunit alpha	9.38341	-0.312044	0.0186137	0.121021
cds-C4N14_07835	CDS	tRNA 2-thiocytidine(32) synthetase TtcA	7.25451	-0.343781	0.0186803	0.121021
cds-C4N14_00940	CDS	KR domain-containing protein	10.1286	0.617657	0.0187281	0.121021
cds-C4N14_03985	CDS	TRAP transporter substrate-binding protein DctP	2.71626	1.22234	0.0187413	0.121021
cds-C4N14_00455	CDS	mini-ribonuclease 3-like protein	6.60974	0.649571	0.0187912	0.121021
cds-C4N14_03295	CDS	sodium:alanine symporter family protein	5.18702	0.580589	0.0188077	0.121021
cds-C4N14_04335	CDS	HTH domain-containing protein	9.03898	-0.358448	0.0190205	0.121563
cds-C4N14_10590	CDS	amino acid-binding protein	4.81448	0.655929	0.0190323	0.121563
cds-C4N14_09300	CDS	sensor histidine kinase	6.34728	0.401632	0.0190643	0.121563
cds-C4N14_06800	CDS	integrase	5.59525	-0.456967	0.0191779	0.121765
cds-C4N14_01755	CDS	LD-carboxypeptidase	7.81907	-0.331411	0.019211	0.121765
cds-C4N14_02775	CDS	ethanolamine ammonia-lyase subunit EutB	7.45011	0.443557	0.0193418	0.122041
cds-C4N14_05825	CDS	DNA-binding response regulator	6.27306	-0.392134	0.0193697	0.122041
cds-C4N14_00995	CDS	nucleotide sugar dehydrogenase	8.47858	0.415919	0.0195368	0.122715
cds-C4N14_01825	CDS	acetyltransferase	8.82649	-0.33765	0.0196887	0.122715
cds-C4N14_02655	CDS	DUF1353 domain-containing protein	1.67454	1.23427	0.0196958	0.122715
cds-C4N14_01950	CDS	glucose-6-phosphate isomerase	8.31123	-0.331867	0.0197087	0.122715
cds-C4N14_08650	CDS	HicB family protein	7.83353	0.448067	0.0199767	0.123968
cds-C4N14_09955	CDS	aldehyde dehydrogenase	10.0859	-0.468731	0.020027	0.123968
cds-C4N14_05330	CDS	DUF1311 domain-containing protein	5.7612	-0.4937	0.0202747	0.125136
cds-C4N14_07770	CDS	multidrug ABC transporter ATP-binding protein	4.24026	0.689855	0.0204323	0.125742
cds-C4N14_09070	CDS	translational GTPase TypA	8.69961	-0.476173	0.0205433	0.125775
cds-C4N14_00220	CDS	ArsA family ATPase	8.20132	0.832237	0.0205565	0.125775
cds-C4N14_08165	CDS	restriction endonuclease subunit S	5.39986	0.535355	0.0211006	0.128454
cds-C4N14_02990	CDS	ABC transporter substrate-binding protein	7.83017	0.645119	0.0211157	0.128454
cds-C4N14_00950	CDS	UDP-N-acetylglucosamine 42C6-dehydratase (inverting)	7.82692	-0.417398	0.0212186	0.12871
cds-C4N14_10815	CDS	hypothetical protein	9.17758	-0.330378	0.0214794	0.129889
cds-C4N14_05890	CDS	ClbS/DfsB family four-helix bundle protein	5.52971	-0.540861	0.0215357	0.129889
cds-C4N14_07365	CDS	hypothetical protein	3.60795	1.16906	0.02177	0.130584
cds-C4N14_03190	CDS	ISL3 family transposase	7.8474	0.446739	0.0217743	0.130584
cds-C4N14_09835	CDS	4-hydroxy-3-methylbut-2-en-1-yl diphosphate synthase (flavodoxin)	7.77626	-0.358056	0.0219687	0.131378
cds-C4N14_05495	CDS	sigma-54-dependent Fis family transcriptional regulator	10.0053	-0.318477	0.0221143	0.13184
cds-C4N14_07985	CDS	hypothetical protein	6.62608	0.570851	0.0221706	0.13184
cds-C4N14_02735	CDS	hypothetical protein	3.05087	-0.800606	0.0224344	0.133035
cds-C4N14_02325	CDS	DNA gyrase subunit A	7.97479	0.325135	0.0225976	0.133629
cds-C4N14_04135	CDS	beta-ketoacyl-[acyl-carrier-protein] synthase II	9.65142	-0.424595	0.0227593	0.13421
cds-C4N14_07570	CDS	MFS transporter	6.6766	0.522999	0.023193	0.136388
cds-C4N14_10465	CDS	histidine ammonia-lyase	7.71435	0.59272	0.0232811	0.136527
cds-C4N14_04775	CDS	ribosome maturation factor RimM	5.56485	0.59014	0.0235458	0.137697
cds-C4N14_06790	CDS	hypothetical protein	5.49031	0.460467	0.0238625	0.138729
cds-C4N14_01480	CDS	HPr family phosphocarrier protein	7.1437	-0.40979	0.0238868	0.138729
cds-C4N14_06705	CDS	RNase adapter RapZ	6.81574	-0.490738	0.024038	0.138729
cds-C4N14_05675	CDS	hypothetical protein	4.20388	0.63237	0.0240546	0.138729
cds-C4N14_04420	CDS	2-hydroxyglutaryl-CoA dehydratase	8.03553	0.38069	0.0241147	0.138729
cds-C4N14_08510	CDS	DUF1456 domain-containing protein	6.94693	-0.372388	0.0241604	0.138729
cds-C4N14_10535	CDS	pyruvate:ferredoxin (flavodoxin) oxidoreductase	6.7698	0.363583	0.0242781	0.138729
cds-C4N14_04055	CDS	ABC transporter	3.95394	0.694288	0.0243149	0.138729
cds-C4N14_05380	CDS	ABC transporter ATP-binding protein	7.3296	0.455149	0.0243341	0.138729
cds-C4N14_05410	CDS	hypothetical protein	1.69194	1.37343	0.0243776	0.138729
cds-C4N14_05730	CDS	endonuclease	4.51633	0.591675	0.0247004	0.14019
cds-C4N14_02705	CDS	hemolysin	7.08366	0.531515	0.0248525	0.140326
cds-C4N14_05555	CDS	citrate:H+ symporter	6.1277	0.415882	0.0248587	0.140326
cds-C4N14_06810	CDS	type I DNA topoisomerase	9.38723	-0.31092	0.0249232	0.140326
cds-C4N14_09560	CDS	DNA polymerase III subunit beta	8.05627	-0.30905	0.0250568	0.140704
cds-C4N14_10005	CDS	purine-nucleoside phosphorylase	7.44328	-0.404665	0.0252441	0.141341
cds-C4N14_01385	CDS	hypothetical protein	8.05878	-0.367489	0.0253432	0.141341
cds-C4N14_06945	CDS	DUF3307 domain-containing protein	4.33273	-0.637694	0.0254318	0.141341
cds-C4N14_00305	CDS	autotransporter domain-containing protein	10.0593	0.447889	0.0254815	0.141341
cds-C4N14_03820	CDS	CoF synthetase	5.2171	-0.4471	0.0255041	0.141341
cds-C4N14_02975	CDS	MATE family efflux transporter	5.85575	0.5359	0.0256705	0.141891
cds-C4N14_09530	CDS	glycosyltransferase family 2 protein	5.73875	-0.452484	0.0259045	0.142812
cds-C4N14_04450	CDS	IS3 family transposase	9.71189	-0.312161	0.026196	0.143759
cds-C4N14_07560	CDS	cardiolipin synthase	6.02304	0.340866	0.026212	0.143759
cds-C4N14_05110	CDS	peptidylprolyl isomerase	6.23024	-0.459489	0.0263673	0.143951
cds-C4N14_07690	CDS	MmcQ/YjbR family DNA-binding protein	4.18734	0.623495	0.0264365	0.143951
cds-C4N14_00715	CDS	30S ribosomal protein S14	7.86421	-0.376949	0.0264511	0.143951
cds-C4N14_01935	CDS	hypothetical protein	4.17845	0.622516	0.0265213	0.143963
cds-C4N14_01600	CDS	DUF4198 domain-containing protein	8.13876	-0.436256	0.0268758	0.145514
cds-C4N14_06415	CDS	hypothetical protein	1.23535	1.90631	0.0270472	0.146069
cds-C4N14_05810	CDS	hypothetical protein	6.95569	0.434285	0.0271788	0.146406
cds-C4N14_03355	CDS	ATP-dependent chaperone ClpB	9.54926	0.388457	0.0273263	0.146827
cds-C4N14_01630	CDS	ABC transporter substrate-binding protein	5.28382	-0.548051	0.0274014	0.146858
cds-C4N14_06220	CDS	type I-B CRISPR-associated protein Cas7/Cst2/DevR	5.9757	0.635472	0.0274943	0.146983
cds-C4N14_07685	CDS	spore photoproduct lyase	7.48929	0.349732	0.0275714	0.147024
cds-C4N14_10350	CDS	N-acetyltransferase	4.89281	0.644964	0.0276898	0.147233
cds-C4N14_02330	CDS	DNA topoisomerase (ATP-hydrolyzing) subunit B	7.97212	-0.275321	0.0277496	0.147233
cds-C4N14_08705	CDS	hypothetical protein	2.98961	1.08873	0.0279025	0.147449
cds-C4N14_00920	CDS	UDP-4-amino-42C6-dideoxy-N-acetyl-beta-L-altrosamine transaminase	7.95668	-0.252392	0.0279436	0.147449
cds-C4N14_08065	CDS	hypothetical protein	4.97422	-0.473151	0.0279993	0.147449
cds-C4N14_00325	CDS	30S ribosomal protein S12	10.0124	-0.336464	0.0281659	0.147958
cds-C4N14_08015	CDS	BREX system Lon protease-like protein BrxL	7.5727	0.350559	0.0282439	0.148001
cds-C4N14_03685	CDS	histidine triad nucleotide-binding protein	6.86963	-0.318618	0.0283348	0.148111
cds-C4N14_08205	CDS	peptide-methionine (R)-S-oxide reductase	9.31097	-0.379458	0.0286504	0.149392
cds-C4N14_04260	CDS	septum site-determining protein MinD	8.15686	-0.427122	0.0289531	0.150599
cds-C4N14_06655	CDS	type II toxin-antitoxin system RelE/ParE family toxin	4.94393	0.493144	0.0291312	0.151154
cds-C4N14_07075	CDS	IS1182-like element ISFnu1 family transposase	7.25264	-0.310074	0.0293972	0.152161
cds-C4N14_00320	CDS	30S ribosomal protein S7	8.56034	-0.575794	0.0299731	0.154763
cds-C4N14_02760	CDS	response regulator	5.54716	-0.641238	0.0302348	0.155479
cds-C4N14_04125	CDS	[acyl-carrier-protein] S-malonyltransferase	9.00204	-0.356355	0.0303267	0.155479
cds-C4N14_08855	CDS	hypothetical protein	8.05638	-0.250369	0.030375	0.155479
cds-C4N14_06745	CDS	hypothetical protein	9.67697	-0.407707	0.0305078	0.155479
cds-C4N14_07325	CDS	precorrin-8X methylmutase	4.8252	-0.595514	0.0305705	0.155479
cds-C4N14_08970	CDS	phosphoglycerate kinase	8.99783	-0.408555	0.0306202	0.155479
cds-C4N14_04225	CDS	ribosome biogenesis GTPase Der	7.31802	0.377386	0.0306257	0.155479
cds-C4N14_03440	CDS	DegV family EDD domain-containing protein	8.86943	-0.245508	0.0309031	0.155911
cds-C4N14_03975	CDS	TRAP transporter small permease	2.28571	0.987223	0.0309199	0.155911
cds-C4N14_04265	CDS	cell division topological specificity factor MinE	8.57539	-0.294472	0.0309319	0.155911
cds-C4N14_10690	CDS	D-alanine--D-alanine ligase	6.93093	-0.351188	0.0312315	0.157048
cds-C4N14_01865	CDS	50S ribosomal protein L7/L12	11.6412	-0.310985	0.0315436	0.158241
cds-C4N14_00755	CDS	50S ribosomal protein L22	7.82807	-0.357781	0.0317956	0.159128
cds-C4N14_02605	CDS	tyrosine--tRNA ligase	8.84037	-0.396517	0.0323552	0.161547
cds-C4N14_08130	CDS	ABC transporter ATP-binding protein	8.45089	-0.395347	0.0327364	0.162796
cds-C4N14_03865	CDS	dihydroxyacetone kinase subunit DhaK	6.36588	-0.331395	0.0327592	0.162796
cds-C4N14_03500	CDS	ATP-binding protein	9.59267	-0.41747	0.0328991	0.163109
cds-C4N14_02390	CDS	quinolinate synthase NadA	4.69854	0.608435	0.0329933	0.163194
cds-C4N14_00265	CDS	elongation factor G	8.11677	0.33253	0.0332543	0.164101
cds-C4N14_05570	CDS	DUF1858 domain-containing protein	15.1163	-0.460075	0.0336147	0.165494
cds-C4N14_01845	CDS	guanylate kinase	5.96767	0.431564	0.0337655	0.16562
cds-C4N14_05255	CDS	hypothetical protein	9.49517	-0.330979	0.0337969	0.16562
cds-C4N14_08910	CDS	hypothetical protein	7.53289	-0.298954	0.0339434	0.165954
cds-C4N14_08245	CDS	transcriptional regulator	5.9877	-0.481456	0.0341553	0.166605
cds-C4N14_02650	CDS	hypothetical protein	10.4028	-0.365288	0.0343756	0.166916
cds-C4N14_00245	CDS	prenyltransferase	5.75395	0.507772	0.0343767	0.166916
cds-C4N14_10530	CDS	sodium:proton antiporter	4.2972	0.714766	0.0345381	0.167316
cds-C4N14_03375	CDS	HEAT repeat domain-containing protein	4.30409	0.759266	0.034645	0.167451
cds-C4N14_05710	CDS	30S ribosomal protein S4	9.1212	0.418053	0.0349485	0.167517
cds-C4N14_01205	CDS	potassium transporter KtrB	6.33002	0.38589	0.0349582	0.167517
cds-C4N14_00460	CDS	cysteine--tRNA ligase	8.58845	0.47133	0.0349715	0.167517
cds-C4N14_07895	CDS	glycogen-branching enzyme	7.4504	0.404333	0.0349752	0.167517
cds-C4N14_09080	CDS	PTS mannose transporter subunit IIA	1.40751	1.31036	0.0350992	0.167731
ncRNA6	ncRNA	sRNA	6.08983	-0.611111	0.0352277	0.16788
cds-C4N14_07180	CDS	peptidase M42	7.43482	0.494574	0.0352889	0.16788
cds-C4N14_06300	CDS	ROK family protein	8.72791	-0.324941	0.0359137	0.170159
cds-C4N14_10100	CDS	DUF496 domain-containing protein	5.44237	-0.658516	0.0359287	0.170159
cds-C4N14_10725	CDS	D-glycero-beta-D-manno-heptose-12C7-bisphosphate 7-phosphatase	7.5517	-0.304315	0.0361691	0.170855
cds-C4N14_00010	CDS	rod shape-determining protein MreC	6.71364	0.385978	0.036237	0.170855
cds-C4N14_02170	CDS	hypothetical protein	6.50185	-0.34489	0.0364908	0.171669
cds-C4N14_00835	CDS	M48 family peptidase	7.69033	-0.361732	0.0367818	0.172654
cds-C4N14_00765	CDS	50S ribosomal protein L2	9.75846	-0.332236	0.0369409	0.173018
cds-C4N14_04375	CDS	sodium pump decarboxylase	4.93868	-0.550342	0.0371421	0.173433
cds-C4N14_10315	CDS	triphosphoribosyl-dephospho-CoA synthase CitG	6.2673	0.51219	0.0371935	0.173433
cds-C4N14_07845	CDS	BAX inhibitor (BI)-1/YccA family protein	6.74567	-0.364292	0.037279	0.17345
cds-C4N14_00335	CDS	lactaldehyde reductase	7.7575	-0.282029	0.037578	0.174457
cds-C4N14_10225	CDS	diguanylate phosphodiesterase	8.39531	-0.298894	0.0385835	0.178734
cds-C4N14_06715	CDS	hypothetical protein	7.55435	-0.489932	0.040079	0.184977
cds-C4N14_01745	CDS	serine--tRNA ligase	8.77045	-0.29298	0.0401154	0.184977
cds-C4N14_01830	CDS	sodium-translocating pyrophosphatase	10.4757	-0.315794	0.0401934	0.184977
cds-C4N14_06820	CDS	tetratricopeptide repeat protein	6.06722	-0.394956	0.0404476	0.185743
cds-C4N14_09270	CDS	AAA family ATPase	8.8092	-0.263736	0.0405572	0.185843
cds-C4N14_06475	CDS	YhcH/YjgK/YiaL family protein	5.6946	-0.342225	0.0410153	0.187296
cds-C4N14_09385	CDS	hypothetical protein	4.05102	0.763998	0.0410511	0.187296
cds-C4N14_05030	CDS	50S ribosomal protein L35	7.61441	-0.742608	0.0414732	0.188508
cds-C4N14_05270	CDS	Fe(3+) ions import ATP-binding protein FbpC	8.4945	0.379967	0.041495	0.188508
cds-C4N14_07465	CDS	sensor histidine kinase	5.55107	-0.442629	0.0417772	0.189384
cds-C4N14_03630	CDS	hypothetical protein	8.37224	0.348902	0.0419539	0.189779
cds-C4N14_10335	CDS	autotransporter	4.46857	0.611653	0.0421995	0.190482
cds-C4N14_02225	CDS	ShlB/FhaC/HecB family hemolysin secretion/activation protein	6.9111	0.504372	0.0424028	0.190993
cds-C4N14_10355	CDS	hypothetical protein	4.94571	-0.604633	0.0427122	0.19169
cds-C4N14_09165	CDS	ABC transporter ATP-binding protein	6.35415	0.331899	0.0427386	0.19169
cds-C4N14_04325	CDS	DNA-binding response regulator	7.7385	-0.350684	0.0428863	0.191946
cds-C4N14_09285	CDS	transcriptional regulator	6.13471	0.3789	0.0432024	0.192953
cds-C4N14_10660	CDS	autotransporter-associated N-terminal domain-containing protein	8.20776	0.31142	0.0433373	0.193147
cds-C4N14_09415	CDS	cell division protein SepF	8.12922	-0.288419	0.0436477	0.194025
cds-C4N14_01005	CDS	sugar transferase	6.41766	-0.299958	0.0437176	0.194025
cds-C4N14_02185	CDS	tripartite tricarboxylate transporter substrate binding protein	9.78609	-0.23713	0.0439784	0.194775
cds-C4N14_02820	CDS	hypothetical protein	3.89665	0.889677	0.0441125	0.19496
cds-C4N14_04760	CDS	PolC-type DNA polymerase III	9.06617	0.344433	0.0444194	0.195908
cds-C4N14_10420	CDS	glutaminase	7.45405	-0.355838	0.0447627	0.196889
cds-C4N14_00150	CDS	diguanylate phosphodiesterase	6.14317	0.428629	0.0449723	0.196889
cds-C4N14_08830	CDS	ribosome small subunit-dependent GTPase A	6.21258	-0.374485	0.0450173	0.196889
cds-C4N14_02550	CDS	toxin-antitoxin system YwqK family antitoxin	5.03514	-0.500938	0.0450621	0.196889
cds-C4N14_09620	CDS	SMC family ATPase	5.26191	0.480641	0.0451548	0.196889
cds-C4N14_01255	CDS	V-type ATP synthase subunit A	6.09094	0.330705	0.0452185	0.196889
cds-C4N14_04935	CDS	O-methyltransferase	4.38858	0.614299	0.0452928	0.196889
cds-C4N14_01870	CDS	50S ribosomal protein L10	8.8255	-0.414155	0.045584	0.197673
cds-C4N14_03080	CDS	tyrosine phenol-lyase	10.0002	-0.281203	0.0457336	0.197673
cds-C4N14_06185	CDS	hypothetical protein	6.54661	0.400595	0.0457534	0.197673
cds-C4N14_10540	CDS	Na+/H+ antiporter NhaC	7.9443	0.292335	0.045951	0.198123
cds-C4N14_01300	CDS	cystathionine beta-lyase	4.78562	0.585967	0.0461343	0.198509
cds-C4N14_03025	CDS	hypothetical protein	8.64541	-0.429922	0.0463263	0.198931
cds-C4N14_02560	CDS	shikimate dehydrogenase	5.3331	-0.515388	0.0465841	0.199633
cds-C4N14_03850	CDS	leucine-rich repeat domain-containing protein	6.37389	-0.26632	0.047061	0.201269
cds-C4N14_09200	CDS	HD domain-containing protein	6.14379	-0.356488	0.0473599	0.202139
cds-C4N14_06390	CDS	hypothetical protein	5.92573	0.350187	0.0478286	0.203729
cds-C4N14_01840	CDS	DNA-directed RNA polymerase subunit omega	4.80126	-0.571429	0.048425	0.205855
cds-C4N14_00975	CDS	phosphoribosylglycinamide formyltransferase	6.81084	0.34468	0.0485564	0.206
cds-C4N14_02015	CDS	TlpA family protein disulfide reductase	10.8889	-0.401983	0.0487404	0.206088
cds-C4N14_08115	CDS	NAD(P)/FAD-dependent oxidoreductase	9.93348	-0.248757	0.0487719	0.206088
cds-C4N14_05950	CDS	choline kinase	6.53021	-0.300346	0.0495134	0.207836
cds-C4N14_07620	CDS	nicotinate-nucleotide--dimethylbenzimidazole phosphoribosyltransferase	6.14771	-0.466975	0.0496304	0.207836
cds-C4N14_05135	CDS	phosphatidylserine decarboxylase	6.64865	-0.368948	0.0496349	0.207836
cds-C4N14_07995	CDS	hypothetical protein	5.02319	0.444897	0.0496559	0.207836
cds-C4N14_10060	CDS	dihydroorotate dehydrogenase electron transfer subunit	5.01528	0.543121	0.0496764	0.207836
cds-C4N14_00860	CDS	YebC/PmpR family DNA-binding transcriptional regulator	10.184	0.328913	0.0502173	0.209652
cds-C4N14_00875	CDS	addiction module toxin RelE	6.9282	-0.368083	0.0503972	0.209652
cds-C4N14_07070	CDS	3-hydroxybutyryl-CoA dehydrogenase	8.89198	-0.291049	0.0504075	0.209652
cds-C4N14_06045	CDS	Holliday junction branch migration DNA helicase RuvB	8.36034	-0.265391	0.0509826	0.211628
cds-C4N14_06430	CDS	glucosamine-6-phosphate deaminase	7.94896	-0.44137	0.0512205	0.212199
cds-C4N14_03935	CDS	U32 family peptidase	9.61891	-0.251377	0.0513375	0.212269
cds-C4N14_08425	CDS	rRNA pseudouridine synthase	6.13519	0.33251	0.0525679	0.216932
cds-C4N14_01100	CDS	IS110 family transposase	6.19587	0.533727	0.0529609	0.21788
cds-C4N14_05610	CDS	ABC transporter ATP-binding protein	7.68034	0.296133	0.0530033	0.21788
cds-C4N14_08615	CDS	TIR domain-containing protein	6.03367	0.342999	0.0531624	0.21811
cds-C4N14_01955	CDS	hypothetical protein	7.21933	-0.395872	0.0532741	0.218145
cds-C4N14_07635	CDS	tRNA1(Val) (adenine(37)-N6)-methyltransferase	5.42174	-0.363633	0.053384	0.218174
cds-C4N14_07790	CDS	gamma-glutamyltransferase	7.50394	0.295044	0.0539639	0.219976
cds-C4N14_05500	CDS	peptidylprolyl isomerase	9.73891	-0.296321	0.0540329	0.219976
cds-C4N14_05700	CDS	30S ribosomal protein S13	8.10889	-0.518514	0.0541386	0.219983
cds-C4N14_05295	CDS	hypothetical protein	4.39015	0.843221	0.0542429	0.219985
cds-C4N14_06825	CDS	exodeoxyribonuclease VII large subunit	7.42446	-0.319754	0.0544116	0.220247
cds-C4N14_04670	CDS	formate C-acetyltransferase	10.0479	-0.309971	0.0546298	0.220708
cds-C4N14_09785	CDS	Glu/Leu/Phe/Val dehydrogenase	9.5589	-0.451952	0.0548397	0.220923
cds-C4N14_07505	CDS	chorismate synthase	7.13828	-0.323744	0.0548915	0.220923
cds-C4N14_04745	CDS	dipeptidase PepV	7.52417	0.364364	0.0551291	0.221077
cds-C4N14_00515	CDS	RnfABCDGE type electron transport complex subunit B	8.95526	0.294257	0.0551388	0.221077
cds-C4N14_06040	CDS	DUF445 domain-containing protein	7.96765	-0.256184	0.0555357	0.222248
cds-C4N14_02770	CDS	ethanolamine ammonia-lyase reactivating factor EutA	7.65664	-0.303883	0.0559808	0.223606
cds-C4N14_08675	CDS	hypothetical protein	5.75302	0.437208	0.0566295	0.225058
cds-C4N14_04770	CDS	tRNA (guanosine(37)-N1)-methyltransferase TrmD	6.4221	-0.380986	0.0566803	0.225058
cds-C4N14_03785	CDS	CoA transferase subunit B	9.10891	-0.545227	0.0569591	0.225058
cds-C4N14_06895	CDS	hypothetical protein	2.60498	-0.818278	0.0569894	0.225058
cds-C4N14_08565	CDS	hypothetical protein	5.94924	-0.401885	0.0570203	0.225058
cds-C4N14_04890	CDS	iron(III) dicitrate-binding protein	3.92036	0.645918	0.0570708	0.225058
cds-C4N14_09005	CDS	hypothetical protein	4.86423	0.363415	0.0571908	0.225058
cds-C4N14_04560	CDS	amidinotransferase	7.2388	-0.306943	0.0572847	0.225058
cds-C4N14_02810	CDS	ethanolamine utilization protein	4.15188	0.611959	0.0573009	0.225058
cds-C4N14_00700	CDS	50S ribosomal protein L18	7.76292	-0.311308	0.0579913	0.227347
cds-C4N14_00805	CDS	ABC transporter permease	4.88892	0.457485	0.0584438	0.228698
cds-C4N14_09840	CDS	M23 family peptidase	10.4822	0.315525	0.0588518	0.229869
cds-C4N14_05755	CDS	AcrB/AcrD/AcrF family protein	9.56431	0.274103	0.0592257	0.230878
cds-C4N14_07650	CDS	NAD(P)/FAD-dependent oxidoreductase	7.49482	0.23477	0.05939	0.230878
cds-C4N14_08490	CDS	rRNA maturation RNase YbeY	7.61639	-0.335055	0.0595716	0.230878
cds-C4N14_04075	CDS	hemin transporter	5.00819	0.392716	0.0595817	0.230878
cds-C4N14_03950	CDS	hypothetical protein	4.51053	-0.567367	0.0596554	0.230878
cds-C4N14_00520	CDS	electron transport complex subunit RsxA	6.32211	-0.385584	0.0598234	0.231106
cds-C4N14_03280	CDS	hypothetical protein	6.69117	0.404749	0.0603855	0.232853
cds-C4N14_02730	CDS	hypothetical protein	2.77167	0.688524	0.0605169	0.232935
cds-C4N14_03525	CDS	OmpH family outer membrane protein	9.84366	-0.24944	0.0607793	0.233242
cds-C4N14_09595	CDS	alanyl-tRNA editing protein	7.06056	-0.274819	0.0608171	0.233242
cds-C4N14_02080	CDS	formate--tetrahydrofolate ligase	8.34117	-0.294838	0.0614019	0.235002
cds-C4N14_10115	CDS	acetyl-CoA carboxylase carboxyl transferase subunit beta	8.23935	-0.278946	0.061498	0.235002
cds-C4N14_06440	CDS	formate transporter	7.509	0.34726	0.061612	0.235014
cds-C4N14_10195	CDS	ABC transporter ATP-binding protein	6.28913	0.366179	0.0619265	0.235699
cds-C4N14_03980	CDS	TRAP transporter large permease	4.02833	0.647368	0.062024	0.235699
cds-C4N14_02585	CDS	flavocytochrome c	9.42713	-0.248953	0.0621256	0.235699
cds-C4N14_03545	CDS	leucyl aminopeptidase	8.2559	-0.413689	0.0623308	0.236054
cds-C4N14_02305	CDS	toxin-antitoxin system YwqK family antitoxin	7.89081	-0.266546	0.0627685	0.237287
cds-C4N14_05785	CDS	lipoprotein	6.1968	-0.283042	0.0631133	0.238166
cds-C4N14_06815	CDS	DNA-protecting protein DprA	7.49355	0.286137	0.0634212	0.238818
cds-C4N14_03020	CDS	permease	8.77366	-0.284349	0.0635117	0.238818
cds-C4N14_03000	CDS	energy-coupling factor transporter transmembrane protein EcfT	7.20692	-0.276975	0.0640329	0.240281
cds-C4N14_04530	CDS	DUF2185 domain-containing protein	4.23703	0.519628	0.064128	0.240281
cds-C4N14_00110	CDS	leucine--tRNA ligase	8.26242	-0.214816	0.0645412	0.241402
cds-C4N14_04475	CDS	SDR family NAD(P)-dependent oxidoreductase	5.69918	0.354922	0.0649981	0.242682
cds-C4N14_01765	CDS	pyridoxamine 5-phosphate oxidase family protein	7.28112	-0.344087	0.065354	0.243582
cds-C4N14_02055	CDS	WYL domain-containing protein	5.5866	-0.342156	0.0656706	0.244331
cds-C4N14_01025	CDS	hypothetical protein	5.48577	-0.466297	0.0660559	0.244783
cds-C4N14_00145	CDS	ABC transporter permease	5.59299	0.363863	0.0661273	0.244783
cds-C4N14_10110	CDS	acetyl-CoA carboxylase carboxyltransferase subunit alpha	7.82936	-0.400375	0.0661388	0.244783
cds-C4N14_02160	CDS	sodium:proton antiporter	7.97782	-0.222949	0.067067	0.247785
cds-C4N14_06510	CDS	DUF2207 domain-containing protein	6.22383	0.296616	0.0679072	0.250394
cds-C4N14_06670	CDS	hypothetical protein	3.69385	0.600816	0.0680096	0.250394
cds-C4N14_10510	CDS	PLP-dependent aminotransferase family protein	6.31934	-0.295063	0.0683416	0.251179
cds-C4N14_05870	CDS	hypothetical protein	10.3886	-0.38235	0.0694864	0.254944
cds-C4N14_00745	CDS	50S ribosomal protein L16	8.31568	-0.316388	0.0696253	0.255012
cds-C4N14_06580	CDS	ABC transporter permease	5.0509	0.464313	0.0703189	0.256187
cds-C4N14_01265	CDS	V-type ATP synthase subunit C	4.14814	0.662163	0.0704286	0.256187
cds-C4N14_10610	CDS	ABC transporter	5.3814	0.42398	0.0704359	0.256187
cds-C4N14_03885	CDS	tetratricopeptide repeat protein	8.88885	0.228271	0.0705218	0.256187
cds-C4N14_10425	CDS	alanine:cation symporter family protein	9.01043	-0.243891	0.0706353	0.256187
cds-C4N14_03965	CDS	aldehyde dehydrogenase	6.6148	0.524689	0.0707186	0.256187
cds-C4N14_04985	CDS	haloacid dehalogenase-like hydrolase	5.30578	-0.395359	0.0709042	0.256187
cds-C4N14_09555	CDS	acyl-phosphate glycerol 3-phosphate acyltransferase	7.89769	0.311319	0.0709144	0.256187
cds-C4N14_10845	CDS	tetratricopeptide repeat protein	4.83871	0.493761	0.071686	0.258382
cds-C4N14_04790	CDS	ribosomal RNA small subunit methyltransferase A	6.35191	-0.428378	0.0718187	0.258382
cds-C4N14_02195	CDS	tripartite tricarboxylate transporter permease	10.5712	0.312483	0.071897	0.258382
cds-C4N14_04415	CDS	2-hydroxyglutaryl-CoA dehydratase	8.82234	-0.274842	0.0720101	0.258382
cds-C4N14_04940	CDS	AraC family transcriptional regulator	6.19503	0.281211	0.0725903	0.260023
cds-C4N14_00625	CDS	type IV pili twitching motility protein PilT	4.51753	0.577701	0.0731723	0.261273
cds-C4N14_08975	CDS	hypothetical protein	7.05202	0.410182	0.073186	0.261273
cds-C4N14_00035	CDS	ABC transporter ATP-binding protein	4.27324	-0.577529	0.0734093	0.261629
cds-C4N14_05855	CDS	HAD family hydrolase	5.77642	0.345819	0.0736642	0.262096
cds-C4N14_01585	CDS	aminoacyl-histidine dipeptidase	5.0721	0.541642	0.0744259	0.264362
cds-C4N14_05780	CDS	nucleoid-associated protein2C YbaB/EbfC family	10.4836	-0.280361	0.0748964	0.265577
cds-C4N14_09830	CDS	RNA polymerase sigma factor	9.2325	0.328092	0.0750266	0.265577
cds-C4N14_03910	CDS	sigma-54-dependent Fis family transcriptional regulator	7.38741	-0.320046	0.0751625	0.265577
cds-C4N14_00735	CDS	30S ribosomal protein S17	6.97317	-0.350626	0.0752699	0.265577
cds-C4N14_02440	CDS	transcription-repair coupling factor	7.30504	0.418864	0.07545	0.26577
cds-C4N14_07250	CDS	phosphoribosylglycinamide formyltransferase	4.90613	1.45231	0.0757998	0.265848
cds-C4N14_02540	CDS	DUF896 domain-containing protein	5.83429	-0.350884	0.0758172	0.265848
cds-C4N14_00650	CDS	alkaline shock response membrane anchor protein AmaP	7.23307	-0.25413	0.0758489	0.265848
cds-C4N14_04805	CDS	nucleotidyl transferase AbiEii/AbiGii toxin family protein	6.00617	-0.450722	0.0762553	0.266831
cds-C4N14_08120	CDS	tetratricopeptide repeat protein	6.37356	0.373378	0.0766159	0.267498
cds-C4N14_04740	CDS	DUF2156 domain-containing protein	5.6964	0.422854	0.0767333	0.267498
cds-C4N14_03430	CDS	damage-inducible protein CinA	6.88681	-0.264366	0.076825	0.267498
cds-C4N14_06980	CDS	flavodoxin	4.03435	-0.640351	0.0770925	0.267988
cds-C4N14_07645	CDS	hypothetical protein	7.09874	-0.315413	0.0776583	0.269512
cds-C4N14_08420	CDS	SMC-Scp complex subunit ScpB	5.70209	0.473602	0.0782933	0.271272
cds-C4N14_01105	CDS	DNA-binding protein	5.79777	0.591884	0.0785154	0.271597
cds-C4N14_08985	CDS	RluA family pseudouridine synthase	6.43232	0.332516	0.0790181	0.272684
cds-C4N14_01885	CDS	transcription termination/antitermination factor NusG	9.35492	-0.36086	0.0790873	0.272684
cds-C4N14_09735	CDS	TonB-dependent receptor	4.46841	0.484207	0.0794577	0.273318
cds-C4N14_02950	CDS	ABC transporter ATP-binding protein	6.15998	-0.270484	0.0795403	0.273318
cds-C4N14_04780	CDS	KH domain-containing protein	4.81467	-0.824914	0.0796586	0.273318
cds-C4N14_09670	CDS	FprA family A-type flavoprotein	8.22247	-0.298507	0.0799343	0.273612
cds-C4N14_01990	CDS	adhesion protein FadA	2.92263	0.976114	0.0802232	0.273612
cds-C4N14_01740	CDS	DUF4298 domain-containing protein	2.93211	0.690075	0.0802515	0.273612
cds-C4N14_07705	CDS	hypothetical protein	7.98077	-0.243374	0.0802611	0.273612
cds-C4N14_01470	CDS	DUF4261 domain-containing protein	7.00913	0.328032	0.0807084	0.274694
cds-C4N14_09740	CDS	autotransporter domain-containing protein	5.60892	0.307131	0.0810221	0.275319
cds-C4N14_07475	CDS	hypothetical protein	4.06468	0.59114	0.0816466	0.276978
cds-C4N14_02665	CDS	sensor histidine kinase	7.36929	-0.238213	0.0817721	0.276978
cds-C4N14_01060	CDS	polyribonucleotide nucleotidyltransferase	8.59274	-0.240636	0.0820377	0.277434
cds-C4N14_08605	CDS	flavodoxin	11.333	-0.260023	0.0821949	0.277522
cds-C4N14_02715	CDS	diguanylate phosphodiesterase	3.8982	0.534658	0.0825632	0.278322
cds-C4N14_09950	CDS	rubrerythrin family protein	9.38833	-0.470306	0.0835014	0.281037
cds-C4N14_00250	CDS	ubiquinone biosynthesis methyltransferase UbiE	4.38132	0.531285	0.0840834	0.282113
cds-C4N14_10280	CDS	YraN family protein	4.37741	-0.647337	0.0841595	0.282113
cds-C4N14_04965	CDS	DUF4299 domain-containing protein	3.00832	0.766768	0.0842207	0.282113
cds-C4N14_02880	CDS	transcription termination/antitermination protein NusA	7.04674	-0.297468	0.0847465	0.282953
cds-C4N14_02470	CDS	toxin-antitoxin system YwqK family antitoxin	7.59408	-0.417218	0.0849156	0.282953
cds-C4N14_08075	CDS	ABC transporter permease	8.38637	0.268244	0.0849693	0.282953
cds-C4N14_04575	CDS	dihydrofolate reductase	5.02391	-0.393552	0.0850063	0.282953
cds-C4N14_09175	CDS	DUF4367 domain-containing protein	9.02599	-0.26455	0.0851524	0.282995
cds-C4N14_05025	CDS	50S ribosomal protein L20	10.0909	-0.317201	0.0853231	0.283118
cds-C4N14_03770	CDS	hypothetical protein	13.9104	-0.425056	0.0859935	0.284896
cds-C4N14_05225	CDS	hypothetical protein	6.67139	0.23658	0.0864603	0.285994
cds-C4N14_01965	CDS	OmpA family protein	5.65256	-0.320996	0.0867098	0.286372
cds-C4N14_04485	CDS	gamma-glutamyl hydrolase	7.3482	-0.304334	0.0868671	0.286445
cds-C4N14_09745	CDS	N-acetylmuramoyl-L-alanine amidase	9.83111	-0.272588	0.0872517	0.287266
cds-C4N14_06720	CDS	transporter	6.40108	-0.37365	0.0879441	0.288947
cds-C4N14_09780	CDS	prolipoprotein diacylglyceryl transferase	8.36631	-0.290489	0.0883173	0.288947
cds-C4N14_07510	CDS	3-phosphoshikimate 1-carboxyvinyltransferase	6.19799	0.241709	0.0883549	0.288947
cds-C4N14_00270	CDS	PTS glucose transporter subunit IIBC	8.85995	0.217459	0.088505	0.288947
cds-C4N14_00160	CDS	ABC transporter ATP-binding protein	6.22817	0.249036	0.0886566	0.288947
cds-C4N14_00310	CDS	elongation factor Tu	11.4783	-0.335267	0.0887812	0.288947
cds-C4N14_04635	CDS	autotransporter domain-containing protein	10.1106	0.2678	0.0887905	0.288947
cds-C4N14_08840	CDS	hypothetical protein	4.10713	-0.458771	0.0888975	0.288947
cds-C4N14_06370	CDS	YihY/virulence factor BrkB family protein	7.51039	0.222015	0.0890417	0.288947
cds-C4N14_00670	CDS	UMP kinase	7.57249	0.30496	0.0891274	0.288947
cds-C4N14_00955	CDS	capsular biosynthesis protein	7.17357	-0.245395	0.0899304	0.291105
cds-C4N14_10400	CDS	30S ribosomal protein S16	10.2463	-0.313607	0.0903361	0.291972
cds-C4N14_00925	CDS	pseudaminic acid synthase	8.94992	-0.215417	0.0907936	0.292371
cds-C4N14_00480	CDS	DUF3870 domain-containing protein	1.75395	1.24792	0.0908155	0.292371
cds-C4N14_04435	CDS	hypothetical protein	3.68719	-0.562062	0.0908738	0.292371
cds-C4N14_08875	CDS	YbaK/EbsC family protein	4.34045	-0.678858	0.0925766	0.297081
cds-C4N14_10630	CDS	1-phosphofructokinase	6.75088	0.357033	0.0926186	0.297081
cds-C4N14_08380	CDS	large-conductance mechanosensitive channel protein MscL	9.7144	-0.278966	0.0939075	0.300473
cds-C4N14_06525	CDS	OmpA family protein	8.06412	-0.244693	0.0939599	0.300473
cds-C4N14_02635	CDS	D-alanyl-D-alanine carboxypeptidase	7.44508	-0.230017	0.0941885	0.30075
cds-C4N14_05075	CDS	OmpA family protein	9.58449	-0.207025	0.0943967	0.300961
cds-C4N14_06275	CDS	L-lactate dehydrogenase	7.67504	-0.306723	0.0949318	0.301406
cds-C4N14_02140	CDS	type II secretion system F family protein	3.65701	0.626786	0.0949573	0.301406
cds-C4N14_06505	CDS	S9 family peptidase	6.30111	-0.304794	0.0949635	0.301406
cds-C4N14_07630	CDS	hypothetical protein	6.24129	0.253722	0.0951855	0.301658
cds-C4N14_02435	CDS	hypothetical protein	7.82302	-0.247115	0.0953918	0.30186
cds-C4N14_04345	CDS	ABC transporter permease	6.43513	0.436499	0.0956825	0.302299
cds-C4N14_02475	CDS	toxin-antitoxin system YwqK family antitoxin	8.2799	-0.266732	0.0959368	0.302299
cds-C4N14_06265	CDS	acetate kinase	8.66921	0.240737	0.0959588	0.302299
cds-C4N14_08835	CDS	serine/threonine protein kinase	6.05005	-0.363402	0.0969526	0.304476
cds-C4N14_01345	CDS	sulfur carrier protein ThiS adenylyltransferase ThiF	1.92386	0.898769	0.0969715	0.304476
cds-C4N14_06555	CDS	phosphoenolpyruvate carboxykinase (ATP)	7.78939	-0.40248	0.0970813	0.304476
cds-C4N14_05390	CDS	Txe/YoeB family addiction module toxin	6.95422	-0.262677	0.0973877	0.304638
cds-C4N14_05635	CDS	cell surface protein	6.79518	0.352778	0.0974207	0.304638
cds-C4N14_04285	CDS	DUF1667 domain-containing protein	5.81029	-0.449692	0.0980437	0.306133
cds-C4N14_09870	CDS	cell surface protein	4.59849	0.383748	0.0989699	0.308134
cds-C4N14_04975	CDS	WYL domain-containing protein	2.05353	1.09245	0.0989756	0.308134
cds-C4N14_05160	CDS	Na+/H+ antiporter NhaC	8.75523	0.24956	0.0992234	0.308219
cds-C4N14_09710	CDS	APC family permease	7.02678	0.220917	0.0995397	0.308219
cds-C4N14_04870	CDS	iron ABC transporter permease	4.79273	0.492867	0.099682	0.308219
cds-C4N14_03895	CDS	MotA/TolQ/ExbB proton channel family protein	6.74019	0.293989	0.099768	0.308219
cds-C4N14_03995	CDS	sugar phosphate isomerase/epimerase	2.87115	0.999443	0.099816	0.308219
cds-C4N14_00690	CDS	50S ribosomal protein L30	6.21317	-0.353806	0.100083	0.308219
cds-C4N14_07225	CDS	phosphoribosylformylglycinamidine synthase	7.67523	0.508421	0.100181	0.308219
cds-C4N14_03350	CDS	hypothetical protein	4.70479	0.496899	0.100289	0.308219
cds-C4N14_01500	CDS	D-glycero-beta-D-manno-heptose-7-phosphate kinase	8.32138	-0.211445	0.100335	0.308219
cds-C4N14_10645	CDS	glycoprotein	7.54909	0.24663	0.100459	0.308219
cds-C4N14_01145	CDS	ABC transporter ATP-binding protein	8.33751	0.777414	0.101084	0.309314
cds-C4N14_06840	CDS	amidohydrolase	5.2782	0.43341	0.101108	0.309314
cds-C4N14_05915	CDS	polysaccharide deacetylase family protein	6.20112	0.338928	0.101539	0.310185
cds-C4N14_01185	CDS	hypothetical protein	8.43428	-0.253996	0.101735	0.310336
cds-C4N14_10410	CDS	hypothetical protein	6.89573	-0.405184	0.102015	0.310742
cds-C4N14_00980	CDS	UDP-3-O-(3-hydroxymyristoyl)glucosamine N-acyltransferase	7.99402	-0.235688	0.102436	0.311152
cds-C4N14_03620	CDS	hypothetical protein	11.3362	-0.284163	0.102444	0.311152
cds-C4N14_05600	CDS	cob(I)yrinic acid a2Cc-diamide adenosyltransferase	9.57272	-0.20012	0.103031	0.312487
cds-C4N14_03085	CDS	GntR family transcriptional regulator	6.24121	-0.309462	0.103988	0.314806
cds-C4N14_07175	CDS	biotin synthase BioB	8.19035	-0.262739	0.104093	0.314806
cds-C4N14_09885	CDS	LrgB family protein	4.99898	-0.316741	0.104413	0.314945
cds-C4N14_09580	CDS	AbrB family transcriptional regulator	5.79227	-0.328209	0.104514	0.314945
cds-C4N14_10740	CDS	1-deoxy-D-xylulose-5-phosphate synthase	9.57575	-0.289072	0.104585	0.314945
cds-C4N14_02485	CDS	pyridoxamine 5-phosphate oxidase family protein	9.54336	-0.269106	0.105325	0.316722
cds-C4N14_08815	CDS	DUF814 domain-containing protein	7.98174	-0.206063	0.105709	0.317427
cds-C4N14_09495	CDS	tRNA (adenosine(37)-N6)-threonylcarbamoyltransferase complex transferase subunit TsaD	8.11307	-0.276045	0.105978	0.317784
cds-C4N14_08930	CDS	formimidoylglutamase	8.31503	0.228852	0.106371	0.318179
cds-C4N14_06340	CDS	hypothetical protein	2.23828	0.872259	0.106495	0.318179
cds-C4N14_01135	CDS	plasmid mobilization relaxosome protein MobC	2.99361	0.738374	0.106574	0.318179
cds-C4N14_05935	CDS	lipopolysaccharide biosynthesis protein	5.63449	-0.352991	0.106711	0.318179
cds-C4N14_06225	CDS	CRISPR-associated protein Cas5	4.29733	0.445506	0.106921	0.318357
cds-C4N14_00965	CDS	gfo/Idh/MocA family oxidoreductase	8.8985	0.224123	0.10777	0.320435
cds-C4N14_10190	CDS	FMN-binding domain-containing protein	6.0401	-0.337252	0.108373	0.321774
cds-C4N14_06785	CDS	signal recognition particle-docking protein FtsY	7.32848	-0.27793	0.10883	0.322678
cds-C4N14_04875	CDS	ABC transporter ATP-binding protein	3.70191	0.432186	0.109184	0.323018
cds-C4N14_01165	CDS	ATP-binding protein	6.56861	0.203651	0.109249	0.323018
cds-C4N14_07480	CDS	C4-dicarboxylate ABC transporter permease	4.26604	0.449309	0.109573	0.323522
cds-C4N14_05125	CDS	AI-2E family transporter	5.75643	-0.35463	0.109904	0.32405
cds-C4N14_05055	CDS	DUF2262 domain-containing protein	9.06621	-0.257191	0.11025	0.324413
cds-C4N14_05260	CDS	single-stranded-DNA-specific exonuclease RecJ	5.6509	0.299969	0.11047	0.324413
cds-C4N14_07810	CDS	hypothetical protein	6.65145	-0.237358	0.110487	0.324413
cds-C4N14_03720	CDS	3-aminobutyryl-CoA ammonia-lyase	4.12125	-0.640605	0.110887	0.324855
cds-C4N14_10295	CDS	Cys-tRNA(Pro) deacylase	3.39265	-0.745841	0.110967	0.324855
cds-C4N14_09645	CDS	TolC family protein	4.81761	0.330056	0.111251	0.324855
cds-C4N14_01560	CDS	ABC transporter permease	7.08856	0.24574	0.111252	0.324855
cds-C4N14_07000	CDS	class I SAM-dependent rRNA methyltransferase	7.09744	-0.276286	0.11169	0.325686
cds-C4N14_09985	CDS	LamB/YcsF family protein	4.64651	0.417942	0.112224	0.326792
cds-C4N14_02565	CDS	type II 3-dehydroquinate dehydratase	5.41635	-0.338204	0.112922	0.328372
cds-C4N14_02825	CDS	ethanolamine utilization protein EutH	6.50965	0.36593	0.113086	0.328401
cds-C4N14_06995	CDS	TetR/AcrR family transcriptional regulator	3.76031	0.532277	0.113347	0.328708
cds-C4N14_04300	CDS	hypothetical protein	4.04326	-0.519541	0.114115	0.33048
cds-C4N14_04455	CDS	hypothetical protein	7.81721	-0.24159	0.114541	0.330883
cds-C4N14_01015	CDS	hypothetical protein	6.80372	-0.329095	0.114568	0.330883
cds-C4N14_01090	CDS	hypothetical protein	6.76078	-0.269787	0.114829	0.330883
cds-C4N14_09215	CDS	dicarboxylate/amino acid:cation symporter	3.74491	0.455714	0.114879	0.330883
cds-C4N14_00365	CDS	hypothetical protein	8.16219	-0.224184	0.115251	0.331502
cds-C4N14_06395	CDS	ATP-dependent helicase	6.43228	-0.268768	0.116311	0.334099
cds-C4N14_07045	CDS	HU family DNA-binding protein	12.5598	-0.247811	0.116599	0.33417
cds-C4N14_02620	CDS	endonuclease III	4.92149	-0.326144	0.116652	0.33417
cds-C4N14_02800	CDS	acetaldehyde dehydrogenase (acetylating)	6.82551	0.267254	0.116819	0.334198
cds-C4N14_05150	CDS	magnesium transporter	7.12518	-0.214173	0.11743	0.335309
cds-C4N14_01080	CDS	hypothetical protein	3.07418	0.653606	0.11758	0.335309
cds-C4N14_01535	CDS	HPr family phosphocarrier protein	8.95685	-0.27112	0.117683	0.335309
cds-C4N14_09000	CDS	amidohydrolase	7.3631	-0.200362	0.118135	0.336144
cds-C4N14_08340	CDS	toxin-antitoxin system YwqK family antitoxin	9.60588	-0.210054	0.119082	0.338086
cds-C4N14_08955	CDS	GNAT family acetyltransferase	7.09483	-0.336157	0.119137	0.338086
cds-C4N14_05090	CDS	histidine kinase	8.81934	-0.223051	0.119637	0.338961
cds-C4N14_06780	CDS	alpha/beta hydrolase	6.46312	0.241605	0.120075	0.338961
cds-C4N14_06425	CDS	hypothetical protein	9.97496	-0.224157	0.120147	0.338961
cds-C4N14_07545	CDS	GTP pyrophosphokinase	6.97432	-0.306708	0.12018	0.338961
cds-C4N14_03570	CDS	Crp/Fnr family transcriptional regulator	7.34009	-0.281125	0.120245	0.338961
cds-C4N14_02215	CDS	UDP-glucose 4-epimerase GalE	7.76348	0.194867	0.121032	0.340518
cds-C4N14_01280	CDS	V-type ATP synthase subunit I	7.3047	0.223631	0.121119	0.340518
cds-C4N14_08180	CDS	histidine phosphatase family protein	4.74402	-0.417966	0.12142	0.340764
cds-C4N14_10770	CDS	MATE family efflux transporter	5.56795	0.250598	0.121561	0.340764
cds-C4N14_05310	CDS	hypothetical protein	4.62337	-0.414319	0.121958	0.340764
cds-C4N14_01905	CDS	transcriptional repressor	9.54321	-0.223835	0.12201	0.340764
cds-C4N14_06630	CDS	hypothetical protein	5.2867	0.367885	0.122112	0.340764
cds-C4N14_01200	CDS	TrkA family potassium uptake protein	5.83614	-0.266847	0.122325	0.340764
cds-C4N14_00470	CDS	endonuclease MutS2	7.11563	0.288078	0.122403	0.340764
cds-C4N14_06015	CDS	diguanylate cyclase	6.73384	-0.304137	0.122495	0.340764
cds-C4N14_02075	CDS	IS1182-like element ISFnu1 family transposase	6.61429	0.344255	0.123233	0.342331
cds-C4N14_00360	CDS	potassium/proton antiporter	8.02501	0.187169	0.123382	0.342331
cds-C4N14_01040	CDS	ADP-glyceromanno-heptose 6-epimerase	9.96985	0.225199	0.124584	0.345215
cds-C4N14_08950	CDS	MetQ/NlpA family lipoprotein	7.0985	-0.270044	0.125341	0.346507
cds-C4N14_09250	CDS	DUF1009 domain-containing protein	7.03104	-0.249304	0.125378	0.346507
cds-C4N14_08905	CDS	MATE family efflux transporter	7.65395	0.31466	0.126244	0.348447
cds-C4N14_03565	CDS	cytidine deaminase	5.50154	-0.327584	0.126888	0.349769
cds-C4N14_05175	CDS	S-adenosylmethionine synthase	8.53727	-0.193236	0.127522	0.35106
cds-C4N14_02355	CDS	50S ribosomal protein L34	12.8936	-0.409533	0.12784	0.351478
cds-C4N14_08665	CDS	chromate transporter	5.33535	-0.309819	0.12801	0.351487
cds-C4N14_04295	CDS	FAD/NAD(P)-binding oxidoreductase	5.50248	-0.285941	0.128447	0.351779
cds-C4N14_09720	CDS	phosphoheptose isomerase	9.14025	-0.182568	0.128449	0.351779
cds-C4N14_05720	CDS	50S ribosomal protein L17	9.28008	-0.305493	0.129512	0.354234
cds-C4N14_02570	CDS	exodeoxyribonuclease III	7.91712	-0.178802	0.130036	0.355209
cds-C4N14_08750	CDS	S-layer protein	7.79824	-0.180503	0.131034	0.357472
cds-C4N14_09350	CDS	VWA domain-containing protein	6.90286	0.29444	0.131572	0.358362
cds-C4N14_02490	CDS	type II toxin-antitoxin system RelE/ParE family toxin	4.6878	-0.446493	0.131699	0.358362
cds-C4N14_08720	CDS	protein translocase subunit SecF	6.69254	0.257878	0.13211	0.359021
cds-C4N14_06765	CDS	toxin-antitoxin system YwqK family antitoxin	8.57614	-0.19364	0.132702	0.359848
cds-C4N14_08960	CDS	FMN-binding protein	9.48505	-0.327386	0.132826	0.359848
cds-C4N14_04120	CDS	3-oxoacyl-ACP synthase III	8.926	-0.186015	0.132924	0.359848
cds-C4N14_07575	CDS	protease	6.73307	-0.213119	0.133507	0.360964
cds-C4N14_09360	CDS	hypothetical protein	10.9583	-0.275774	0.134027	0.361529
cds-C4N14_07655	CDS	KpsF/GutQ family sugar-phosphate isomerase	5.97072	-0.28663	0.134297	0.361529
cds-C4N14_08770	CDS	IS3-like element ISFnu6 family transposase	5.56377	-0.409073	0.134377	0.361529
cds-C4N14_01675	CDS	radical SAM protein	6.44368	0.259013	0.134399	0.361529
cds-C4N14_02580	CDS	hypothetical protein	10.3795	-0.466916	0.134794	0.36213
cds-C4N14_10070	CDS	carbamoyl-phosphate synthase small chain	5.31511	0.378243	0.135048	0.362354
cds-C4N14_02645	CDS	hypothetical protein	12.3979	-0.240765	0.135778	0.363496
cds-C4N14_00730	CDS	50S ribosomal protein L14	8.18996	-0.234392	0.135817	0.363496
cds-C4N14_04155	CDS	hypothetical protein	5.27602	0.416314	0.136103	0.3638
cds-C4N14_05240	CDS	adenylosuccinate lyase	7.06448	-0.207459	0.137371	0.365999
cds-C4N14_01700	CDS	hypothetical protein	5.19579	-0.341499	0.137426	0.365999
cds-C4N14_10575	CDS	ABC transporter ATP-binding protein	3.46046	0.524349	0.137568	0.365999
cds-C4N14_06495	CDS	tetraacyldisaccharide 4-kinase	6.60357	-0.234038	0.137707	0.365999
cds-C4N14_08460	CDS	hypothetical protein	7.4243	-0.209185	0.138251	0.365999
cds-C4N14_07305	CDS	VOC family protein	3.75851	-0.547623	0.138254	0.365999
cds-C4N14_10095	CDS	recombination protein RecR	8.89245	0.230196	0.138323	0.365999
cds-C4N14_09895	CDS	lysine--tRNA ligase	9.29114	-0.191019	0.138381	0.365999
cds-C4N14_09030	CDS	KilA-N domain-containing protein	3.77177	0.514497	0.138619	0.365999
cds-C4N14_09915	CDS	DNA mismatch repair endonuclease MutL	7.61922	-0.195532	0.138655	0.365999
cds-C4N14_04785	CDS	DUF4911 domain-containing protein	4.65681	-0.631702	0.138827	0.365999
cds-C4N14_08795	CDS	DUF997 domain-containing protein	8.01743	-0.309006	0.139143	0.366374
cds-C4N14_05210	CDS	ATP synthase subunit B	6.10455	-0.314036	0.139436	0.366442
cds-C4N14_07565	CDS	homoserine kinase	3.89417	0.427908	0.139515	0.366442
cds-C4N14_02020	CDS	HD domain-containing protein	8.20775	-0.258367	0.140296	0.367281
cds-C4N14_07500	CDS	poly-gamma-glutamate system protein	6.09677	-0.266173	0.140353	0.367281
cds-C4N14_09265	CDS	UDP-3-O-[3-hydroxymyristoyl] N-acetylglucosamine deacetylase	6.46939	-0.271523	0.140354	0.367281
cds-C4N14_00645	CDS	diacylglyceryl transferase	6.45591	-0.528514	0.140853	0.367602
cds-C4N14_05960	CDS	hypothetical protein	8.34676	0.204025	0.140934	0.367602
cds-C4N14_02740	CDS	2-amino-4-hydroxy-6-hydroxymethyldihydropteridine diphosphokinase	6.91471	0.247058	0.140998	0.367602
cds-C4N14_06560	CDS	50S ribosomal protein L27	10.9204	-0.367626	0.141172	0.367604
cds-C4N14_09230	CDS	toxin-antitoxin system YwqK family antitoxin	6.48423	-0.201541	0.141523	0.368064
cds-C4N14_04140	CDS	ribonuclease III	8.24366	-0.331965	0.141969	0.368771
cds-C4N14_07040	CDS	NCS2 family permease	8.46217	-0.224638	0.142241	0.369024
cds-C4N14_00025	CDS	cell surface protein	11.8997	-0.221497	0.142431	0.369066
cds-C4N14_05690	CDS	translation initiation factor IF-1	10.2492	-0.227679	0.142768	0.369329
cds-C4N14_09625	CDS	recombinase	4.50355	0.406419	0.142968	0.369329
cds-C4N14_02700	CDS	hemolysin activator protein precursor	6.88956	0.29063	0.143056	0.369329
cds-C4N14_06520	CDS	LemA family protein	5.27567	-0.355781	0.143447	0.369886
cds-C4N14_06915	CDS	glyoxalase	2.85895	0.652134	0.143712	0.370072
cds-C4N14_09990	CDS	divalent metal cation transporter	4.7509	0.409571	0.143908	0.370072
cds-C4N14_02525	CDS	hypothetical protein	5.02341	-0.369511	0.144043	0.370072
cds-C4N14_09590	CDS	cold-shock protein	12.2182	0.292692	0.144255	0.370166
cds-C4N14_06175	CDS	heavy metal translocating P-type ATPase	8.5884	0.259131	0.145177	0.372083
cds-C4N14_08600	CDS	tRNA threonylcarbamoyladenosine dehydratase	9.33146	-0.195655	0.145504	0.372088
cds-C4N14_09855	CDS	AcrB/AcrD/AcrF family protein	4.65355	0.364591	0.145531	0.372088
cds-C4N14_01510	CDS	MATE family efflux transporter	7.65289	0.251995	0.145953	0.372716
cds-C4N14_05615	CDS	dTDP-glucose 42C6-dehydratase	3.32043	-0.509974	0.146659	0.374069
cds-C4N14_06035	CDS	hypothetical protein	4.76554	0.439634	0.14696	0.374327
cds-C4N14_05815	CDS	sirohydrochlorin cobaltochelatase	5.86289	-0.280591	0.147114	0.374327
cds-C4N14_09045	CDS	phosphoribosyl-ATP pyrophosphohydrolase	2.57031	0.760963	0.147924	0.375883
cds-C4N14_00565	CDS	DHH family phosphoesterase	7.13752	-0.220064	0.148291	0.375883
cds-C4N14_02925	CDS	GTP-binding protein	8.08082	-0.233256	0.148565	0.375883
cds-C4N14_09860	CDS	TetR/AcrR family transcriptional regulator	5.5986	-0.324099	0.148699	0.375883
cds-C4N14_03145	CDS	ATP-dependent helicase	6.6695	-0.226364	0.148859	0.375883
cds-C4N14_06885	CDS	PLP-dependent cysteine synthase family protein	8.04572	-0.212315	0.148898	0.375883
cds-C4N14_06315	CDS	ISL3 family transposase	7.10986	0.613134	0.149036	0.375883
cds-C4N14_02985	CDS	iron ABC transporter permease	4.31551	0.48256	0.149204	0.375883
cds-C4N14_08315	CDS	GTP-binding protein	4.67619	-0.304219	0.149323	0.375883
cds-C4N14_10390	CDS	hypothetical protein	5.16621	0.3507	0.150247	0.377758
cds-C4N14_03625	CDS	IS3 family transposase	5.82262	-0.244572	0.150504	0.377955
cds-C4N14_08185	CDS	3-deoxy-manno-octulosonate cytidylyltransferase	6.24436	0.250289	0.150898	0.378497
cds-C4N14_07160	CDS	hypothetical protein	9.18156	0.200144	0.151276	0.378619
cds-C4N14_09685	CDS	2-hydroxyacid dehydrogenase	8.15685	-0.165645	0.151305	0.378619
cds-C4N14_04550	CDS	nitrate ABC transporter substrate-binding protein	6.00526	0.247809	0.152319	0.380498
cds-C4N14_10250	CDS	50S ribosomal protein L32	13.8906	-0.311152	0.152468	0.380498
cds-C4N14_07065	CDS	enoyl-CoA hydratase	7.77842	-0.245978	0.152594	0.380498
cds-C4N14_04605	CDS	toxin-antitoxin system YwqK family antitoxin	5.93144	-0.280305	0.153077	0.381252
cds-C4N14_01900	CDS	50S ribosomal protein L33	10.4985	-0.235254	0.153431	0.381265
cds-C4N14_00595	CDS	(d)CMP kinase	5.15417	-0.275204	0.153443	0.381265
cds-C4N14_05540	CDS	MotA/TolQ/ExbB proton channel family protein	5.44509	0.241288	0.153824	0.381764
cds-C4N14_04995	CDS	[citrate (pro-3S)-lyase] ligase	4.58076	-0.364337	0.154116	0.382041
cds-C4N14_10165	CDS	alpha/beta hydrolase	4.85867	0.407796	0.155383	0.384626
cds-C4N14_09525	CDS	lipopolysaccharide heptosyltransferase family protein	5.68086	-0.296652	0.155522	0.384626
cds-C4N14_02750	CDS	ethanolamine utilization protein EutS	5.0677	-0.364992	0.156478	0.386539
cds-C4N14_01790	CDS	NrdH-redoxin	6.45008	-0.330054	0.156823	0.386941
cds-C4N14_10485	CDS	threonine ammonia-lyase	7.88316	-0.198795	0.157255	0.387166
cds-C4N14_10800	CDS	N-acetylneuraminate lyase	4.02972	0.470348	0.157281	0.387166
cds-C4N14_05575	CDS	phosphatidate cytidylyltransferase	5.42785	-0.289025	0.157492	0.387238
cds-C4N14_10620	CDS	hypothetical protein	4.38281	0.637803	0.157907	0.387568
cds-C4N14_08470	CDS	NUDIX hydrolase	5.29319	-0.297409	0.158045	0.387568
cds-C4N14_07370	CDS	precorrin-2 C(20)-methyltransferase	4.08322	0.486581	0.158274	0.387568
cds-C4N14_08285	CDS	electron transfer flavoprotein subunit alpha/FixB family protein	8.52943	-0.182683	0.158359	0.387568
cds-C4N14_02235	CDS	hypothetical protein	5.8816	-0.253796	0.158916	0.388482
cds-C4N14_02450	CDS	4-(cytidine 5-diphospho)-2-C-methyl-D-erythritol kinase	6.04386	-0.253901	0.159409	0.388996
cds-C4N14_06485	CDS	nicotinate (nicotinamide) nucleotide adenylyltransferase	5.31938	-0.378419	0.159494	0.388996
cds-C4N14_06240	CDS	type I-B CRISPR-associated endonuclease Cas1	5.97917	0.424793	0.160724	0.391545
cds-C4N14_06100	CDS	TlyA family rRNA (cytidine-2-O)-methyltransferase	5.68318	-0.284787	0.160953	0.391652
cds-C4N14_04645	CDS	YfcC family protein	8.76315	-0.199713	0.162243	0.394339
cds-C4N14_07775	CDS	ABC transporter permease	3.44601	0.549262	0.162966	0.395567
cds-C4N14_07405	CDS	cobalt-precorrin 5A hydrolase	4.5811	0.395008	0.163122	0.395567
FunR7	ncRNA	sRNA	7.38079	0.869591	0.164017	0.397282
cds-C4N14_03915	CDS	DNA polymerase III2C subunit gamma and tau	7.63166	0.203191	0.164235	0.397355
cds-C4N14_08365	CDS	iron ABC transporter permease	8.27305	0.394395	0.165241	0.399333
cds-C4N14_07765	CDS	multidrug ABC transporter permease	2.14437	0.722653	0.166062	0.400858
cds-C4N14_05300	CDS	DUF3492 domain-containing protein	5.23518	-0.370983	0.166484	0.401284
cds-C4N14_00545	CDS	aminoacyl-tRNA hydrolase	6.09099	-0.301251	0.166617	0.401284
cds-C4N14_00170	CDS	hypothetical protein	5.02731	-0.480679	0.166833	0.401347
cds-C4N14_03090	CDS	YARHG domain-containing protein	9.20049	-0.225609	0.167154	0.401662
cds-C4N14_00750	CDS	30S ribosomal protein S3	8.41215	-0.205606	0.167924	0.403055
cds-C4N14_09875	CDS	aminobenzoyl-glutamate transporter	8.07054	-0.175758	0.168483	0.40394
cds-C4N14_00030	CDS	ABC transporter ATP-binding protein	7.99398	-0.236348	0.168916	0.404519
cds-C4N14_01175	CDS	NAD-dependent DNA ligase LigA	9.05551	-0.225462	0.169431	0.405056
cds-C4N14_02410	CDS	DNA topology modulation protein FlaR	6.53106	0.31525	0.169523	0.405056
cds-C4N14_01750	CDS	hypothetical protein	7.68109	-0.198413	0.170171	0.40574
cds-C4N14_02105	CDS	hypothetical protein	2.66241	0.695148	0.170442	0.40574
cds-C4N14_08760	CDS	tRNA-dihydrouridine synthase	5.66258	-0.232482	0.170527	0.40574
cds-C4N14_01620	CDS	metal ABC transporter ATP-binding protein	5.94655	0.324781	0.170576	0.40574
cds-C4N14_00240	CDS	polyprenyl synthetase family protein	6.18541	0.248186	0.170949	0.406171
cds-C4N14_04895	CDS	iron ABC transporter permease	4.93957	0.330806	0.171179	0.406263
cds-C4N14_01660	CDS	ABC transporter ATP-binding protein	6.22015	-0.202431	0.172167	0.408149
cds-C4N14_05360	CDS	EamA/RhaT family transporter	7.96685	0.217692	0.17259	0.408274
cds-C4N14_03140	CDS	endolytic transglycosylase MltG	5.93518	-0.238985	0.172605	0.408274
cds-C4N14_00450	CDS	rod shape-determining protein	7.44237	-0.237885	0.174157	0.411485
cds-C4N14_04430	CDS	hypothetical protein	3.90691	0.394026	0.174855	0.412675
cds-C4N14_02445	CDS	RNA-binding S4 domain-containing protein	5.20619	-0.323458	0.17523	0.413097
cds-C4N14_03050	CDS	hypothetical protein	8.10366	-0.157089	0.175601	0.413512
cds-C4N14_00255	CDS	FAD-dependent oxidoreductase	7.0901	0.261229	0.176586	0.415369
cds-C4N14_01075	CDS	16S rRNA (cytosine(1402)-N(4))-methyltransferase RsmH	6.31974	0.269217	0.177289	0.415616
cds-C4N14_02340	CDS	DNA replication and repair protein RecF	5.92537	-0.220307	0.177597	0.415616
cds-C4N14_08785	CDS	DUF5105 domain-containing protein	6.62551	-0.233611	0.177649	0.415616
cds-C4N14_00330	CDS	DUF2262 domain-containing protein	5.73431	0.204839	0.177668	0.415616
cds-C4N14_02135	CDS	type II secretion system protein	2.49694	-0.59134	0.177745	0.415616
cds-C4N14_00705	CDS	50S ribosomal protein L6	7.95055	-0.226156	0.177892	0.415616
cds-C4N14_03860	CDS	dihydroxyacetone kinase subunit L	4.67737	0.400404	0.178065	0.415616
cds-C4N14_07870	CDS	hypothetical protein	3.99395	0.463033	0.179376	0.418215
cds-C4N14_06595	CDS	ABC transporter permease	2.70748	0.576033	0.179804	0.418297
cds-C4N14_01000	CDS	DegT/DnrJ/EryC1/StrS aminotransferase family protein	8.51391	-0.157947	0.180161	0.418297
cds-C4N14_10805	CDS	N-acetylmannosamine-6-phosphate 2-epimerase	4.90301	0.397666	0.180196	0.418297
cds-C4N14_04175	CDS	MATE family efflux transporter	6.71289	0.217216	0.180202	0.418297
cds-C4N14_00850	CDS	proline--tRNA ligase	9.37195	0.221126	0.180482	0.418488
cds-C4N14_02220	CDS	toxin-antitoxin system YwqK family antitoxin	7.01453	0.215382	0.180979	0.419181
cds-C4N14_10260	CDS	triose-phosphate isomerase	7.17593	-0.228362	0.182078	0.420903
cds-C4N14_03505	CDS	anti-sigma F factor antagonist	7.95302	-0.22091	0.18212	0.420903
cds-C4N14_00315	CDS	elongation factor G	10.4275	-0.193788	0.183325	0.423227
cds-C4N14_08945	CDS	ABC transporter permease	5.45488	0.29642	0.183773	0.423359
cds-C4N14_05035	CDS	translation initiation factor IF-3	8.627	-0.26764	0.183782	0.423359
cds-C4N14_09180	CDS	threonine--tRNA ligase	8.18037	-0.152333	0.184101	0.423606
cds-C4N14_05155	CDS	hypothetical protein	6.36872	-0.288973	0.184306	0.423606
cds-C4N14_04600	CDS	toxin-antitoxin system YwqK family antitoxin	9.57564	-0.190496	0.18449	0.423606
cds-C4N14_08335	CDS	M18 family aminopeptidase	7.12918	0.288484	0.18523	0.424845
cds-C4N14_09725	CDS	arginase	9.11071	-0.196583	0.185521	0.425052
cds-C4N14_10495	CDS	s-methyl-5-thioribose-1-phosphate isomerase	3.67188	0.476515	0.187711	0.429187
cds-C4N14_04865	CDS	iron ABC transporter substrate-binding protein	3.36207	0.550165	0.187731	0.429187
cds-C4N14_07740	CDS	oligoendopeptidase F	6.98078	-0.23412	0.1884	0.430252
cds-C4N14_08440	CDS	Asp-tRNA(Asn)/Glu-tRNA(Gln) amidotransferase GatCAB subunit B	8.23806	-0.175348	0.188623	0.430296
cds-C4N14_05800	CDS	UTP--glucose-1-phosphate uridylyltransferase	8.24147	-0.254108	0.190611	0.43436
cds-C4N14_08535	CDS	DUF1904 domain-containing protein	4.59021	-0.35629	0.190815	0.43436
cds-C4N14_05645	CDS	hypothetical protein	2.24058	0.736174	0.191359	0.434869
cds-C4N14_06260	CDS	phosphate acetyltransferase	9.03561	-0.191209	0.191528	0.434869
cds-C4N14_02260	CDS	hypothetical protein	4.82646	-0.242162	0.191761	0.434869
cds-C4N14_02145	CDS	type II/IV secretion system protein	4.13708	0.430159	0.19186	0.434869
cds-C4N14_04250	CDS	enoyl-[acyl-carrier-protein] reductase FabK	8.56069	-0.182607	0.192209	0.435195
cds-C4N14_06460	CDS	phosphonate ABC transporter permease	5.86504	0.284612	0.192468	0.435315
cds-C4N14_01160	CDS	hypothetical protein	4.61926	0.563995	0.192835	0.435424
cds-C4N14_09805	CDS	lipase	6.46757	0.198991	0.193208	0.435424
FunR12	ncRNA	sRNA	11.8237	-0.545074	0.193264	0.435424
cds-C4N14_02600	CDS	branched-chain amino acid transport system II carrier protein	7.98996	-0.177521	0.193339	0.435424
cds-C4N14_04990	CDS	citrate lyase holo-[acyl-carrier protein] synthase	5.49788	-0.349694	0.193838	0.436085
cds-C4N14_10285	CDS	ribonuclease HII	5.65415	-0.323378	0.1941	0.436209
cds-C4N14_07805	CDS	signal peptide peptidase SppA	5.64555	0.238239	0.195438	0.438297
cds-C4N14_05820	CDS	glycosyltransferase family 39 protein	10.0588	-0.165205	0.195443	0.438297
cds-C4N14_02630	CDS	Fe-S cluster assembly scaffold protein NifU	13.0458	-0.247705	0.196182	0.43949
cds-C4N14_06565	CDS	ribosomal-processing cysteine protease Prp	8.70646	-0.308228	0.196877	0.440579
cds-C4N14_00935	CDS	hypothetical protein	7.73106	-0.199581	0.19784	0.44148
cds-C4N14_10820	CDS	hypothetical protein	4.84111	0.329675	0.197878	0.44148
cds-C4N14_03480	CDS	class I SAM-dependent methyltransferase	6.13013	-0.225782	0.198087	0.44148
cds-C4N14_09545	CDS	bifunctional precorrin-2 dehydrogenase/sirohydrochlorin ferrochelatase	7.28768	-0.18143	0.198113	0.44148
cds-C4N14_09100	CDS	SIS domain-containing protein	2.73056	0.559812	0.198375	0.441598
cds-C4N14_03520	CDS	outer membrane protein assembly factor	10.0343	-0.21167	0.19941	0.443436
cds-C4N14_03600	CDS	hypothetical protein	3.18881	-0.655565	0.199794	0.443741
cds-C4N14_10045	CDS	orotidine-5-phosphate decarboxylase	3.81994	-0.49975	0.200206	0.443741
cds-C4N14_03920	CDS	hypothetical protein	6.04772	0.194859	0.200261	0.443741
cds-C4N14_00890	CDS	dTDP-glucose 42C6-dehydratase	9.39272	0.217536	0.200386	0.443741
cds-C4N14_04650	CDS	heavy metal translocating P-type ATPase	9.80367	-0.183191	0.202005	0.446257
cds-C4N14_03010	CDS	energy-coupling factor transporter ATPase	5.08907	-0.281095	0.202063	0.446257
cds-C4N14_04595	CDS	copper-translocating P-type ATPase	8.86137	-0.175303	0.202154	0.446257
cds-C4N14_06180	CDS	hypothetical protein	5.15529	-0.270596	0.202718	0.446807
cds-C4N14_04630	CDS	OmpA family protein	5.55957	-0.248122	0.203057	0.446807
cds-C4N14_00005	CDS	hypothetical protein	5.77175	-0.232805	0.203199	0.446807
cds-C4N14_02460	CDS	putative basic amino acid antiporter YfcC	9.17439	0.434021	0.203248	0.446807
cds-C4N14_03550	CDS	hypothetical protein	8.70022	0.266098	0.203461	0.446812
cds-C4N14_08400	CDS	type III pantothenate kinase	8.04893	0.152431	0.203984	0.44735
cds-C4N14_02275	CDS	DNA replication protein	2.45061	0.743904	0.204128	0.44735
cds-C4N14_05770	CDS	TetR/AcrR family transcriptional regulator	7.06723	-0.239308	0.204543	0.447796
cds-C4N14_04815	CDS	transketolase family protein	8.46699	-0.2687	0.204955	0.448209
cds-C4N14_09295	CDS	hypothetical protein	7.53827	0.27101	0.205156	0.448209
cds-C4N14_00930	CDS	hypothetical protein	6.37099	-0.233673	0.206076	0.449756
cds-C4N14_07080	CDS	hypothetical protein	7.11616	-0.223167	0.207347	0.452019
cds-C4N14_03135	CDS	tRNA lysidine(34) synthetase TilS	7.47078	-0.19195	0.20754	0.452019
cds-C4N14_02900	CDS	single-stranded-DNA-specific exonuclease RecJ	7.74778	-0.162772	0.208044	0.45265
cds-C4N14_10065	CDS	carbamoyl-phosphate synthase large subunit	6.35498	0.252322	0.20849	0.452656
cds-C4N14_03495	CDS	hypothetical protein	9.76131	0.247747	0.208628	0.452656
cds-C4N14_02045	CDS	adenine phosphoribosyltransferase	7.33087	-0.235573	0.208688	0.452656
cds-C4N14_06770	CDS	glutaredoxin	9.71981	0.237915	0.209311	0.453177
cds-C4N14_04695	CDS	NAD(+) kinase	5.69592	0.202652	0.209435	0.453177
cds-C4N14_05045	CDS	50S ribosomal protein L13	9.21861	-0.30593	0.20957	0.453177
cds-C4N14_04190	CDS	N-acetyltransferase	7.86187	-0.439734	0.209824	0.453263
cds-C4N14_01555	CDS	spermidine/putrescine import ATP-binding protein PotA	8.05167	0.171719	0.210066	0.453322
cds-C4N14_06250	CDS	hypothetical protein	1.6687	-0.697455	0.211174	0.45462
cds-C4N14_09730	CDS	endo alpha-12C4 polygalactosaminidase	8.57747	0.171494	0.211264	0.45462
cds-C4N14_06010	CDS	3-deoxy-8-phosphooctulonate synthase	7.03017	-0.209638	0.211529	0.45462
cds-C4N14_05275	CDS	iron ABC transporter permease	8.37962	0.153161	0.21173	0.45462
FunR40	ncRNA	sRNA	4.06889	0.372101	0.211741	0.45462
cds-C4N14_00475	CDS	copper amine oxidase	4.7994	0.313762	0.211978	0.454669
cds-C4N14_01705	CDS	flavodoxin	8.87552	-0.238354	0.212487	0.455299
cds-C4N14_09210	CDS	aspartate aminotransferase	3.94079	0.392208	0.213041	0.456024
cds-C4N14_07355	CDS	precorrin-6Y C52C15-methyltransferase (decarboxylating) subunit CbiT	4.03982	0.427352	0.214302	0.457927
cds-C4N14_03645	CDS	acyl-CoA thioesterase	6.786	-0.25527	0.214363	0.457927
cds-C4N14_06165	CDS	hypothetical protein	9.23729	-0.206199	0.215976	0.460548
cds-C4N14_06345	CDS	fructose-bisphosphatase class II	7.54049	-0.17232	0.216025	0.460548
cds-C4N14_08775	CDS	DUF5105 domain-containing protein	7.93847	-0.202191	0.216993	0.462146
cds-C4N14_03380	CDS	modification methylase	4.80403	-0.326854	0.217557	0.462752
cds-C4N14_00440	CDS	GIY-YIG nuclease family protein	5.54937	-0.2594	0.217774	0.462752
cds-C4N14_00215	CDS	FAD-binding oxidoreductase	6.62412	0.238648	0.218048	0.462752
cds-C4N14_01475	CDS	bifunctional 4-hydroxy-3-methylbut-2-enyl diphosphate reductase/30S ribosomal protein S1	8.91824	-0.171512	0.218151	0.462752
cds-C4N14_00485	CDS	serine hydrolase	2.82793	0.470059	0.218511	0.46285
cds-C4N14_04555	CDS	ABC transporter permease	5.09193	-0.500409	0.218635	0.46285
cds-C4N14_05265	CDS	iron(III)-binding protein	7.79316	-0.178347	0.219035	0.463234
cds-C4N14_07700	CDS	hypothetical protein	6.27174	-0.220145	0.219594	0.463953
cds-C4N14_06850	CDS	hypothetical protein	6.45952	-0.1888	0.219894	0.464122
cds-C4N14_09470	CDS	amino-acid racemase	6.9861	-0.187963	0.22033	0.46458
cds-C4N14_07400	CDS	DNA metabolism protein	3.9745	0.429582	0.220688	0.464871
cds-C4N14_05835	CDS	uracil-DNA glycosylase	6.8766	0.218805	0.221286	0.465669
cds-C4N14_02365	CDS	membrane protein insertion efficiency factor YidD	5.43133	-0.281278	0.222236	0.467204
FunR23	ncRNA	sRNA	8.02511	-0.386055	0.222738	0.467794
cds-C4N14_09665	CDS	flavodoxin	10.607	-0.21801	0.223114	0.468119
cds-C4N14_10455	CDS	imidazolonepropionase	3.58021	0.509919	0.224014	0.469283
cds-C4N14_06470	CDS	phosphate/phosphite/phosphonate ABC transporter substrate-binding protein	7.69943	-0.200018	0.224112	0.469283
4.5S_RNA	ncRNA	sRNA	12.5268	0.821021	0.224615	0.469872
cds-C4N14_08305	CDS	hypothetical protein	5.99912	-0.204941	0.225867	0.471593
cds-C4N14_00770	CDS	50S ribosomal protein L23	6.48293	-0.262052	0.225884	0.471593
cds-C4N14_07220	CDS	CDP-diacylglycerol--serine O-phosphatidyltransferase	7.21741	-0.175364	0.226343	0.472086
cds-C4N14_01485	CDS	ethanolamine utilization protein EutJ	8.09923	0.182362	0.226755	0.472298
cds-C4N14_02970	CDS	methyltransferase	6.0314	0.266692	0.226891	0.472298
cds-C4N14_04900	CDS	ABC transporter ATP-binding protein	4.83402	0.341648	0.227313	0.472713
cds-C4N14_00900	CDS	MBOAT family protein	8.2893	0.18139	0.228247	0.474081
cds-C4N14_07660	CDS	5-formyltetrahydrofolate cyclo-ligase	3.85743	0.586303	0.228419	0.474081
cds-C4N14_07915	CDS	alpha/beta hydrolase	6.47641	-0.171608	0.229812	0.476506
cds-C4N14_05060	CDS	magnesium and cobalt transport protein CorA	8.33279	0.164465	0.230226	0.476897
cds-C4N14_03745	CDS	endonuclease MutS2	4.37889	0.465574	0.231069	0.477884
cds-C4N14_02360	CDS	ribonuclease P protein component	10.8248	-0.20969	0.231154	0.477884
cds-C4N14_08225	CDS	glycogen-debranching protein	6.86296	-0.180793	0.231465	0.47806
cds-C4N14_07825	CDS	IS110-like element ISFnu4 family transposase	4.90021	0.538882	0.232117	0.478761
cds-C4N14_01655	CDS	ShlB/FhaC/HecB family hemolysin secretion/activation protein	4.13821	0.415613	0.232257	0.478761
cds-C4N14_06075	CDS	penicillin-binding protein 2	8.33727	-0.158018	0.233143	0.48012
cds-C4N14_02315	CDS	phenylalanine--tRNA ligase subunit alpha	7.25487	-0.160019	0.233877	0.480863
cds-C4N14_06170	CDS	hypothetical protein	6.20511	-0.296753	0.233958	0.480863
cds-C4N14_04665	CDS	pyruvate formate lyase-activating protein	6.47103	-0.199638	0.234301	0.4809
cds-C4N14_07830	CDS	Cof-type HAD-IIB family hydrolase	5.18463	-0.271164	0.234571	0.4809
cds-C4N14_02780	CDS	ethanolamine ammonia-lyase light chain	6.14286	-0.230916	0.234658	0.4809
cds-C4N14_03990	CDS	shikimate dehydrogenase	3.62659	0.366793	0.234909	0.48095
cds-C4N14_06960	CDS	GNAT family N-acetyltransferase	4.84563	0.257757	0.235181	0.481042
cds-C4N14_06190	CDS	basic amino acid ABC transporter substrate-binding protein	6.11806	-0.279744	0.235958	0.48205
cds-C4N14_04200	CDS	hypothetical protein	2.37591	0.575615	0.236129	0.48205
cds-C4N14_00015	CDS	MFS transporter	6.46994	-0.18525	0.237431	0.48424
cds-C4N14_02945	CDS	glycine/betaine ABC transporter substrate-binding protein	7.4454	-0.165113	0.238192	0.485292
cds-C4N14_01590	CDS	hypothetical protein	5.50479	0.25989	0.238405	0.485292
FunR50	ncRNA	sRNA	7.49965	0.272825	0.240076	0.488224
cds-C4N14_08865	CDS	chaperonin GroEL	10.4804	-0.206312	0.240606	0.488326
cds-C4N14_08710	CDS	hypothetical protein	5.06922	0.246842	0.240606	0.488326
cds-C4N14_05585	CDS	methyltransferase	7.01744	0.130474	0.240946	0.488326
cds-C4N14_10600	CDS	tetratricopeptide repeat protein	7.16265	-0.206276	0.241049	0.488326
cds-C4N14_09110	CDS	ClbS/DfsB family four-helix bundle protein	5.41415	-0.25704	0.242645	0.491017
cds-C4N14_02230	CDS	outer membrane insertion C- signal	5.06726	-0.303088	0.243005	0.491017
cds-C4N14_00790	CDS	hypothetical protein	11.1907	0.181847	0.243073	0.491017
cds-C4N14_08575	CDS	22C3-bisphosphoglycerate-dependent phosphoglycerate mutase	6.39032	-0.265235	0.243382	0.491172
cds-C4N14_06890	CDS	hypothetical protein	4.42239	-0.27151	0.243951	0.491851
cds-C4N14_04290	CDS	FAD-dependent oxidoreductase	5.04442	-0.287804	0.244238	0.491961
cds-C4N14_08055	CDS	ATP-binding protein	5.31564	-0.225708	0.244532	0.492085
cds-C4N14_10670	CDS	hypothetical protein	8.3686	-0.160805	0.245307	0.493085
cds-C4N14_06865	CDS	branched-chain amino acid transport system II carrier protein	6.27231	0.186621	0.245494	0.493085
cds-C4N14_01495	CDS	hypothetical protein	6.89315	-0.224907	0.246083	0.493799
cds-C4N14_08630	CDS	elongation factor P maturation arginine rhamnosyltransferase EarP	4.83605	-0.254523	0.246513	0.493906
cds-C4N14_09315	CDS	peptidase	3.046	-0.634375	0.246603	0.493906
cds-C4N14_04115	CDS	phosphate acyltransferase PlsX	8.48979	-0.160679	0.247871	0.495976
cds-C4N14_05860	CDS	diguanylate cyclase	8.74064	-0.23429	0.248177	0.49612
cds-C4N14_10200	CDS	ABC transporter permease	6.24899	0.245609	0.248421	0.496138
cds-C4N14_10705	CDS	undecaprenyldiphospho-muramoylpentapeptide beta-N-acetylglucosaminyltransferase	6.57826	-0.177942	0.248949	0.496464
cds-C4N14_10330	CDS	citrate lyase subunit alpha	9.39226	-0.205007	0.249213	0.496464
cds-C4N14_07730	CDS	dihydrolipoamide acyltransferase	7.3359	-0.213424	0.249311	0.496464
cds-C4N14_05465	CDS	polyprenyl synthetase family protein	6.49865	-0.236486	0.249522	0.496464
cds-C4N14_06650	CDS	ATP-binding protein	7.41599	0.17056	0.249875	0.496699
cds-C4N14_05405	CDS	hypothetical protein	2.33159	0.471851	0.250994	0.498456
cds-C4N14_09035	CDS	methyltransferase domain-containing protein	2.78926	-0.64645	0.251325	0.498646
cds-C4N14_08585	CDS	DUF4241 domain-containing protein	5.0246	0.312481	0.251672	0.498867
cds-C4N14_06155	CDS	hypothetical protein	6.13672	-0.215852	0.252175	0.499055
cds-C4N14_07460	CDS	DNA-binding response regulator	5.91829	-0.17138	0.252238	0.499055
cds-C4N14_05990	CDS	HD domain-containing protein	7.21775	-0.191954	0.252771	0.499641
cds-C4N14_02345	CDS	S4 domain-containing protein YaaA	7.15538	-0.164561	0.253132	0.499889
cds-C4N14_03730	CDS	L-erythro-32C5-diaminohexanoate dehydrogenase	4.40218	0.378634	0.253474	0.499927
cds-C4N14_01775	CDS	GNAT family acetyltransferase	2.89472	-0.399348	0.253633	0.499927
cds-C4N14_06020	CDS	hypothetical protein	7.14697	-0.186576	0.254102	0.499927
cds-C4N14_03115	CDS	IS91 family transposase	6.08088	0.189379	0.254303	0.499927
cds-C4N14_00600	CDS	50S ribosomal protein L11 methyltransferase	5.18546	-0.247402	0.254332	0.499927
cds-C4N14_03490	CDS	tRNA (adenosine(37)-N6)-dimethylallyltransferase MiaA	6.21496	-0.185497	0.254799	0.500123
cds-C4N14_05215	CDS	ATP synthase subunit C	6.8572	-0.188223	0.255194	0.500123
cds-C4N14_07975	CDS	hypothetical protein	5.71064	0.239249	0.255311	0.500123
cds-C4N14_06755	CDS	ABC transporter ATP-binding protein	8.42963	0.255885	0.255424	0.500123
cds-C4N14_00185	CDS	transposase	5.29799	0.266069	0.255613	0.500123
cds-C4N14_07980	CDS	Dabb family protein	4.1525	-0.466825	0.256046	0.500508
cds-C4N14_08545	CDS	cell surface protein	8.01128	-0.134786	0.256335	0.50061
cds-C4N14_05795	CDS	tetratricopeptide repeat-containing protein	6.18934	0.196896	0.25667	0.500803
cds-C4N14_09460	CDS	GntP family permease	9.10148	0.149156	0.257354	0.501675
cds-C4N14_04640	CDS	cell filamentation protein Fic	6.37919	-0.148618	0.258113	0.502691
cds-C4N14_04725	CDS	CoA transferase subunit B	8.2856	-0.212779	0.258556	0.502896
cds-C4N14_09755	CDS	3-oxoacyl-[acyl-carrier-protein] reductase	10.0966	0.163782	0.258804	0.502896
cds-C4N14_08265	CDS	histidine ammonia-lyase	6.74417	-0.201602	0.259067	0.502896
cds-C4N14_00165	CDS	autotransporter-associated N-terminal domain-containing protein	9.48518	0.225387	0.259169	0.502896
cds-C4N14_02610	CDS	N-acetyltransferase	5.35019	-0.27494	0.259469	0.503018
cds-C4N14_10040	CDS	orotate phosphoribosyltransferase	4.37078	-0.378091	0.259921	0.503433
cds-C4N14_01875	CDS	50S ribosomal protein L1	10.133	-0.184205	0.26024	0.503591
cds-C4N14_07260	CDS	hypothetical protein	5.39004	0.442288	0.260862	0.504333
cds-C4N14_04905	CDS	iron(III)-binding protein	5.75477	0.215035	0.261411	0.504903
cds-C4N14_00780	CDS	50S ribosomal protein L3	9.53239	-0.19755	0.26171	0.504903
cds-C4N14_03905	CDS	energy transducer TonB	7.28798	0.200251	0.261872	0.504903
cds-C4N14_06645	CDS	RNA 2-phosphotransferase	5.84707	-0.294967	0.2629	0.506423
cds-C4N14_03160	CDS	type I restriction-modification system endonuclease	5.11707	-0.222358	0.263287	0.506675
cds-C4N14_05685	CDS	hypothetical protein	4.64842	0.252792	0.263509	0.506675
cds-C4N14_06480	CDS	N-acetylglucosamine-6-phosphate deacetylase	7.40363	-0.173685	0.264455	0.508031
cds-C4N14_10735	CDS	pyridoxal 5-phosphate synthase lyase subunit PdxS	11.8661	-0.200376	0.265142	0.50889
cds-C4N14_06385	CDS	MATE family efflux transporter	7.47077	0.155109	0.265511	0.509137
cds-C4N14_02920	CDS	endopeptidase La	8.0934	0.138758	0.268658	0.514705
cds-C4N14_05905	CDS	lipopolysaccharide cholinephosphotransferase	5.30478	-0.276673	0.269169	0.515217
cds-C4N14_03605	CDS	BAX protein	11.4843	-0.16168	0.269692	0.515753
cds-C4N14_06970	CDS	branched-chain amino acid ABC transporter permease	5.349	-0.280905	0.270568	0.516788
cds-C4N14_05670	CDS	hypothetical protein	3.08797	0.459606	0.270722	0.516788
cds-C4N14_10885	CDS	DNA repair protein RecO	5.61881	0.249459	0.271089	0.517023
cds-C4N14_00985	CDS	hypothetical protein	5.75207	0.23242	0.272393	0.519042
cds-C4N14_04145	CDS	radical SAM protein	7.96119	-0.161044	0.273141	0.52
cds-C4N14_04440	CDS	CopG family transcriptional regulator	8.60031	-0.240062	0.273805	0.520795
cds-C4N14_08290	CDS	electron transfer flavoprotein subunit beta/FixA family protein	7.05257	0.239191	0.27468	0.52199
cds-C4N14_00285	CDS	adenylate cyclase	7.5952	0.211995	0.275467	0.523017
cds-C4N14_04700	CDS	DNA repair protein RecN	6.4025	-0.174851	0.276068	0.523687
cds-C4N14_00880	CDS	transcriptional regulator	6.03727	-0.235316	0.276668	0.524229
cds-C4N14_07330	CDS	hypothetical protein	3.42914	0.445022	0.276848	0.524229
cds-C4N14_06680	CDS	dolichol-phosphate mannosyltransferase	8.29733	-0.123646	0.27981	0.529364
cds-C4N14_05695	CDS	50S ribosomal protein L36	8.045	-0.198815	0.281872	0.531746
cds-C4N14_00465	CDS	2-C-methyl-D-erythritol 4-phosphate cytidylyltransferase	6.96819	-0.217798	0.281892	0.531746
cds-C4N14_00135	CDS	hemin receptor	3.7518	0.382308	0.282047	0.531746
cds-C4N14_05545	CDS	biopolymer transporter ExbD	4.56404	0.261948	0.282074	0.531746
cds-C4N14_06405	CDS	serine dehydratase subunit alpha family protein	4.32861	0.374548	0.282864	0.532356
cds-C4N14_03580	CDS	hypothetical protein	6.80178	-0.196703	0.2829	0.532356
cds-C4N14_10755	CDS	hypothetical protein	1.36598	-0.814311	0.283167	0.532384
cds-C4N14_09810	CDS	uracil phosphoribosyltransferase	7.56037	-0.172798	0.283798	0.533038
cds-C4N14_05625	CDS	type I methionyl aminopeptidase	6.79039	-0.25208	0.284018	0.533038
cds-C4N14_07280	CDS	hypothetical protein	7.04092	0.16089	0.285081	0.534558
cds-C4N14_10545	CDS	FprA family A-type flavoprotein	11.5734	-0.181156	0.285665	0.535179
cds-C4N14_02395	CDS	L-aspartate oxidase	5.08226	0.401478	0.286243	0.535789
cds-C4N14_06920	CDS	hypothetical protein	1.98068	-0.79092	0.286628	0.536035
cds-C4N14_08035	CDS	metal ABC transporter	5.5293	0.228114	0.288446	0.53896
cds-C4N14_01695	CDS	ATP-binding protein	7.78646	0.153413	0.289373	0.540073
cds-C4N14_06930	CDS	hypothetical protein	3.01718	0.446911	0.289553	0.540073
cds-C4N14_01710	CDS	molecular chaperone DnaJ	9.42479	-0.163023	0.290375	0.54113
cds-C4N14_04165	CDS	DNA repair protein RadA	8.11104	-0.134012	0.291522	0.54279
cds-C4N14_08525	CDS	formiminotetrahydrofolate cyclodeaminase	6.59117	-0.194568	0.29238	0.54391
cds-C4N14_03225	CDS	ABC transporter ATP-binding protein	3.45209	-0.349105	0.292853	0.544311
cds-C4N14_04970	CDS	transcriptional regulator	3.22237	-0.627048	0.29373	0.544441
cds-C4N14_03680	CDS	ribose 5-phosphate isomerase B	7.1723	-0.156293	0.294023	0.544441
cds-C4N14_06030	CDS	cysteine synthase A	11.3907	-0.195045	0.294243	0.544441
cds-C4N14_07380	CDS	precorrin-4 C(11)-methyltransferase	4.69147	0.275606	0.294358	0.544441
cds-C4N14_06245	CDS	CRISPR-associated endonuclease Cas2	2.69925	0.514994	0.294375	0.544441
cds-C4N14_09425	CDS	coproporphyrinogen III oxidase family protein	6.5931	-0.169888	0.294466	0.544441
cds-C4N14_01190	CDS	ribosomal RNA small subunit methyltransferase G	6.58352	-0.149184	0.295519	0.545802
cds-C4N14_04110	CDS	hypothetical protein	1.87346	0.64234	0.295772	0.545802
cds-C4N14_04235	CDS	RNA-binding protein	6.89829	0.155469	0.29601	0.545802
cds-C4N14_04395	CDS	CoA-transferase subunit beta	7.64053	-0.183069	0.296453	0.545802
cds-C4N14_07100	CDS	bifunctional folylpolyglutamate synthase/dihydrofolate synthase	5.81263	0.202973	0.296585	0.545802
cds-C4N14_03340	CDS	sodium-dependent transporter	6.50281	0.186416	0.297449	0.545802
cds-C4N14_08880	CDS	ATP-binding protein	6.18682	-0.157981	0.297482	0.545802
cds-C4N14_02335	CDS	hypothetical protein	3.07027	-0.412894	0.297575	0.545802
cds-C4N14_07515	CDS	hypothetical protein	4.99621	0.206188	0.297737	0.545802
cds-C4N14_10825	CDS	magnesium transporter	6.45704	-0.159128	0.29778	0.545802
cds-C4N14_05920	CDS	glycosyl transferase	4.88504	0.304972	0.298786	0.546719
ncRNA14	ncRNA	sRNA	11.2819	0.497601	0.299208	0.546719
cds-C4N14_08070	CDS	hypothetical protein	6.66101	-0.152216	0.29927	0.546719
cds-C4N14_10255	CDS	redox-regulated ATPase YchF	8.64079	-0.16263	0.299501	0.546719
cds-C4N14_05205	CDS	ATP synthase F1 subunit delta	6.22205	0.236407	0.299936	0.546719
cds-C4N14_06375	CDS	hypothetical protein	5.3578	-0.231951	0.300242	0.546719
cds-C4N14_03125	CDS	30S ribosomal protein S15	12.7847	-0.150176	0.300761	0.546719
cds-C4N14_02910	CDS	ATP-dependent Clp protease proteolytic subunit	7.56864	-0.13029	0.300852	0.546719
cds-C4N14_04020	CDS	FAD-dependent oxidoreductase	3.28267	0.410696	0.30103	0.546719
cds-C4N14_02575	CDS	4-nitrophenylphosphatase	6.75754	-0.137398	0.301233	0.546719
cds-C4N14_09640	CDS	toxin-antitoxin system YwqK family antitoxin	5.9775	-0.215304	0.301435	0.546719
cds-C4N14_08280	CDS	hypothetical protein	8.64792	0.155668	0.301496	0.546719
cds-C4N14_07470	CDS	gamma-glutamyltransferase	4.67642	0.353984	0.301638	0.546719
cds-C4N14_08010	CDS	DUF1819 domain-containing protein	3.90894	0.329795	0.303937	0.549805
cds-C4N14_04400	CDS	glutaconyl-CoA decarboxylase subunit alpha	9.25341	-0.150319	0.304029	0.549805
cds-C4N14_01270	CDS	V-type ATP synthase subunit E	3.30159	0.440776	0.30412	0.549805
cds-C4N14_08430	CDS	Asp-tRNA(Asn)/Glu-tRNA(Gln) amidotransferase GatCAB subunit C	6.68008	-0.254776	0.305108	0.551122
cds-C4N14_04310	CDS	cytochrome c biogenesis protein CcdA	5.7994	0.290997	0.307963	0.555804
cds-C4N14_03435	CDS	MerR family transcriptional regulator	5.36764	-0.216389	0.309488	0.556359
cds-C4N14_05680	CDS	hypothetical protein	4.30322	0.251839	0.309554	0.556359
cds-C4N14_01515	CDS	cob(I)yrinic acid a2Cc-diamide adenosyltransferase	4.50505	0.328427	0.309633	0.556359
cds-C4N14_04185	CDS	N-acetylmuramoyl-L-alanine amidase	8.53783	-0.142898	0.309728	0.556359
cds-C4N14_01770	CDS	small molecule-binding protein	2.70893	0.418527	0.309757	0.556359
cds-C4N14_05285	CDS	hypothetical protein	5.33223	-0.298149	0.309848	0.556359
cds-C4N14_08980	CDS	type I glyceraldehyde-3-phosphate dehydrogenase	9.54305	-0.139563	0.311418	0.558705
cds-C4N14_09605	CDS	penicillin-binding protein	7.96796	-0.114254	0.312058	0.559379
cds-C4N14_10130	CDS	tryptophan--tRNA ligase	9.25969	-0.122598	0.312663	0.559989
cds-C4N14_02940	CDS	MarR family transcriptional regulator	5.97401	-0.227981	0.31328	0.56062
cds-C4N14_08330	CDS	aspartate--ammonia ligase	8.37684	-0.123682	0.314534	0.562388
cds-C4N14_09395	CDS	hypothetical protein	5.35212	-0.24513	0.315576	0.563775
cds-C4N14_09190	CDS	SsrA-binding protein SmpB	3.92778	0.427199	0.316203	0.56442
cds-C4N14_00300	CDS	transporter	7.39592	-0.186593	0.316938	0.565255
cds-C4N14_01305	CDS	PLP-dependent transferase	2.88639	0.340751	0.317899	0.566491
cds-C4N14_04320	CDS	peptide-methionine (R)-S-oxide reductase	6.44222	-0.158995	0.318179	0.566514
cds-C4N14_03070	CDS	J domain-containing protein	8.25583	-0.128059	0.318452	0.566523
cds-C4N14_07920	CDS	malonyl-[acyl-carrier protein] O-methyltransferase BioC	6.18903	-0.165327	0.319631	0.568144
cds-C4N14_09205	CDS	RidA family protein	2.04845	0.504464	0.320104	0.568507
cds-C4N14_01730	CDS	nucleotide exchange factor GrpE	7.95956	-0.199284	0.320929	0.569088
cds-C4N14_05355	CDS	MipA/OmpV family protein	5.62441	-0.211749	0.320969	0.569088
cds-C4N14_05335	CDS	pyridoxamine 5-phosphate oxidase	8.53375	0.242398	0.321799	0.569573
cds-C4N14_07910	CDS	glycogen synthase	8.1723	-0.142059	0.322036	0.569573
cds-C4N14_04610	CDS	adhesion protein FadA	6.07969	-0.215198	0.322113	0.569573
cds-C4N14_01260	CDS	V-type ATP synthase subunit F	2.65813	-0.52003	0.32289	0.569573
cds-C4N14_06295	CDS	galactose/glucose ABC transporter substrate-binding protein MglB	9.53084	-0.125298	0.322934	0.569573
ncRNA5	ncRNA	sRNA	8.39888	0.389627	0.323065	0.569573
cds-C4N14_08445	CDS	prolyl aminopeptidase	5.92222	0.225613	0.3234	0.569573
cds-C4N14_09535	CDS	hypothetical protein	6.66966	-0.157842	0.323517	0.569573
cds-C4N14_02255	CDS	hypothetical protein	2.71488	0.326433	0.323664	0.569573
ncRNA32	ncRNA	sRNA	2.00182	-0.449641	0.324783	0.571068
cds-C4N14_01925	CDS	hypothetical protein	5.45608	-0.320125	0.325761	0.572312
cds-C4N14_03765	CDS	sodium:proton antiporter	7.34933	-0.166232	0.32679	0.573644
cds-C4N14_01395	CDS	pyruvate kinase PykF	8.39665	-0.161208	0.327341	0.573693
cds-C4N14_08810	CDS	hypothetical protein	9.60746	0.155459	0.32736	0.573693
cds-C4N14_04825	CDS	replication-associated recombination protein A	6.67127	-0.154908	0.329434	0.57685
cds-C4N14_06990	CDS	flavodoxin family protein	2.48514	0.650937	0.33088	0.57859
cds-C4N14_02510	CDS	hypothetical protein	8.03648	-0.150903	0.330974	0.57859
cds-C4N14_05630	CDS	hypothetical protein	6.28856	-0.135148	0.33206	0.579402
cds-C4N14_04755	CDS	serine/threonine protein kinase	6.44292	0.169067	0.332242	0.579402
cds-C4N14_10135	CDS	glutamate--tRNA ligase	9.15986	0.142388	0.332566	0.579402
cds-C4N14_05590	CDS	cupin domain-containing protein	8.07147	-0.148276	0.332657	0.579402
cds-C4N14_06310	CDS	MBL fold metallo-hydrolase	8.07369	-0.120613	0.332873	0.579402
cds-C4N14_10615	CDS	50S ribosomal protein L28	12.471	-0.196889	0.333081	0.579402
cds-C4N14_05095	CDS	DUF1877 domain-containing protein	9.0943	-0.159772	0.333543	0.57973
cds-C4N14_01170	CDS	hypothetical protein	7.96446	0.118664	0.334153	0.580313
cds-C4N14_07530	CDS	tRNA (adenosine(37)-N6)-threonylcarbamoyltransferase complex ATPase subunit type 1 TsaE	4.18074	-0.360091	0.335212	0.581415
cds-C4N14_05000	CDS	flavin reductase family protein	7.08455	-0.130965	0.335337	0.581415
cds-C4N14_07960	CDS	hypothetical protein	6.67703	-0.241108	0.335748	0.581652
cds-C4N14_06690	CDS	DUF1385 domain-containing protein	8.90607	-0.117197	0.336882	0.583089
cds-C4N14_07115	CDS	bifunctional oligoribonuclease/PAP phosphatase NrnA	6.10222	0.197361	0.337128	0.583089
cds-C4N14_08555	CDS	peptidase T	6.17967	-0.188523	0.339385	0.585762
cds-C4N14_04920	CDS	anaerobic ribonucleoside-triphosphate reductase	10.2813	-0.173028	0.339622	0.585762
cds-C4N14_06675	CDS	hypothetical protein	1.60827	0.732557	0.339997	0.585762
cds-C4N14_02035	CDS	hypothetical protein	8.97698	0.219314	0.34052	0.585762
cds-C4N14_08920	CDS	nitronate monooxygenase	10.7684	-0.175689	0.340721	0.585762
cds-C4N14_05485	CDS	thymidylate kinase	5.43025	0.182239	0.341028	0.585762
cds-C4N14_08300	CDS	tRNA1(Val) (adenine(37)-N6)-methyltransferase	5.67625	-0.175124	0.341278	0.585762
cds-C4N14_08935	CDS	hypothetical protein	5.91112	0.166672	0.341385	0.585762
cds-C4N14_08800	CDS	sodium/panthothenate symporter	10.0058	-0.133604	0.341487	0.585762
cds-C4N14_06640	CDS	excinuclease ABC subunit UvrA	7.72967	0.155955	0.341511	0.585762
cds-C4N14_01670	CDS	DUF1858 domain-containing protein	6.55514	-0.144071	0.341859	0.585762
cds-C4N14_08685	CDS	segregation/condensation protein A	4.86367	-0.201978	0.341994	0.585762
cds-C4N14_05880	CDS	NCS2 family permease	9.06762	-0.136545	0.342666	0.586438
cds-C4N14_05965	CDS	CAP domain-containing protein	5.70797	0.295854	0.343765	0.587402
cds-C4N14_07015	CDS	YjgP/YjgQ family permease	6.48496	0.145124	0.344502	0.587402
cds-C4N14_09140	CDS	mechanosensitive ion channel family protein	5.97105	0.184028	0.344546	0.587402
cds-C4N14_08025	CDS	DUF4357 domain-containing protein	7.20608	-0.135216	0.344577	0.587402
cds-C4N14_08850	CDS	hypothetical protein	4.02924	0.250388	0.344616	0.587402
FunR21	ncRNA	sRNA	9.82922	0.209456	0.345972	0.589239
cds-C4N14_08550	CDS	YgiQ family radical SAM protein	7.10346	0.157039	0.347451	0.590987
cds-C4N14_08640	CDS	rRNA pseudouridine synthase	6.52246	-0.165114	0.347558	0.590987
cds-C4N14_07520	CDS	NUDIX domain-containing protein	5.55731	-0.175282	0.348424	0.591889
cds-C4N14_01975	CDS	IS110-like element ISFnu4 family transposase	7.85615	0.188937	0.348647	0.591889
FunR29	ncRNA	sRNA	7.32878	0.29751	0.350156	0.593975
cds-C4N14_00990	CDS	DegT/DnrJ/EryC1/StrS family aminotransferase	8.25146	-0.132666	0.350764	0.594529
cds-C4N14_07850	CDS	hypothetical protein	8.93897	0.106999	0.351986	0.596123
cds-C4N14_05475	CDS	phosphatidate cytidylyltransferase	6.92408	-0.166584	0.352968	0.597186
cds-C4N14_10505	CDS	NADH-dependent alcohol dehydrogenase	4.65261	0.211475	0.353177	0.597186
cds-C4N14_00125	CDS	UDP-N-acetylglucosamine 1-carboxyvinyltransferase	8.41081	-0.133398	0.355484	0.600607
cds-C4N14_02010	CDS	transcriptional regulator	6.59751	-0.253497	0.356151	0.601253
cds-C4N14_00615	CDS	ComEA family DNA-binding protein	4.22021	0.254472	0.356977	0.601743
cds-C4N14_03640	CDS	hypothetical protein	15.4859	-0.278077	0.357232	0.601743
cds-C4N14_06000	CDS	uracil-DNA glycosylase	6.18568	0.146757	0.357294	0.601743
cds-C4N14_09940	CDS	hypothetical protein	4.76709	0.221956	0.358385	0.603101
cds-C4N14_07610	CDS	adenosylcobinamide-GDP ribazoletransferase	7.8641	0.161191	0.360842	0.606119
cds-C4N14_00530	CDS	RnfABCDGE type electron transport complex subunit G	6.30724	-0.203725	0.360852	0.606119
cds-C4N14_04465	CDS	crossover junction endodeoxyribonuclease RuvC	4.79051	-0.273347	0.361053	0.606119
cds-C4N14_08635	CDS	hypothetical protein	4.1919	-0.327881	0.361324	0.606119
cds-C4N14_09610	CDS	ATP-dependent helicase	7.34822	-0.162699	0.362182	0.606173
cds-C4N14_01180	CDS	preprotein translocase subunit SecA	9.49615	-0.130682	0.362253	0.606173
cds-C4N14_10265	CDS	chemotaxis protein	5.47903	-0.251498	0.362388	0.606173
cds-C4N14_02000	CDS	transcriptional regulator	4.66336	-0.307477	0.362501	0.606173
cds-C4N14_09825	CDS	hypothetical protein	8.83915	0.169374	0.364527	0.609079
cds-C4N14_09155	CDS	alpha/beta hydrolase	8.00282	0.101176	0.366302	0.611101
cds-C4N14_05425	CDS	preprotein translocase subunit YajC	12.6882	0.130802	0.366314	0.611101
FunR2	ncRNA	sRNA	10.5653	-0.215123	0.367442	0.6125
cds-C4N14_07550	CDS	hypothetical protein	5.97902	-0.146956	0.367968	0.612675
cds-C4N14_04050	CDS	ABC transporter ATP-binding protein	4.69936	0.170437	0.368339	0.612675
cds-C4N14_10085	CDS	bifunctional pyrimidine operon transcriptional regulator/uracil phosphoribosyltransferase	8.36645	0.194493	0.368416	0.612675
cds-C4N14_06120	CDS	NAD(+) synthetase	6.82445	0.129151	0.368938	0.613062
cds-C4N14_06955	CDS	RNA-binding protein	5.01223	-0.211513	0.36996	0.614279
cds-C4N14_09900	CDS	hypothetical protein	7.06938	-0.155356	0.370581	0.614827
cds-C4N14_08540	CDS	class I SAM-dependent methyltransferase	6.06568	0.148999	0.370973	0.614996
cds-C4N14_03650	CDS	diguanylate cyclase	7.99374	0.0978652	0.37183	0.615935
cds-C4N14_06615	CDS	NUDIX domain-containing protein	6.89301	-0.192382	0.373604	0.617954
cds-C4N14_03575	CDS	PTS transporter subunit IIC	7.91962	0.147768	0.373767	0.617954
cds-C4N14_02835	CDS	haloacid dehalogenase-like hydrolase	6.61351	-0.139906	0.373925	0.617954
cds-C4N14_07735	CDS	uracil-xanthine permease	7.86437	0.130713	0.374798	0.618914
cds-C4N14_03795	CDS	MutL protein	6.11991	-0.146332	0.376759	0.621291
cds-C4N14_10550	CDS	acyl-CoA dehydrogenase	11.9012	-0.123782	0.376824	0.621291
cds-C4N14_06540	CDS	DUF1846 domain-containing protein	9.12404	-0.152309	0.3776	0.622085
cds-C4N14_05115	CDS	hypothetical protein	4.26841	-0.332134	0.379818	0.625252
cds-C4N14_10035	CDS	histidinol phosphate phosphatase	2.95686	-0.416012	0.381111	0.625637
cds-C4N14_08690	CDS	bifunctional riboflavin kinase/FAD synthetase	5.93364	-0.158524	0.381184	0.625637
cds-C4N14_00580	CDS	hypothetical protein	6.6436	0.238669	0.38133	0.625637
cds-C4N14_05515	CDS	RNA polymerase subunit sigma	6.01228	0.139331	0.381487	0.625637
cds-C4N14_03635	CDS	hemolysin III	8.43997	0.161844	0.381813	0.625637
cds-C4N14_06585	CDS	DUF1007 domain-containing protein	4.04854	-0.27239	0.381825	0.625637
cds-C4N14_03830	CDS	NAD(P)-dependent oxidoreductase	4.7903	0.185648	0.382405	0.626103
cds-C4N14_06285	CDS	galactose/methyl galactoside ABC transporter permease MglC	7.98933	-0.134572	0.383909	0.628054
cds-C4N14_07375	CDS	hypothetical protein	3.54167	0.34635	0.38419	0.628054
cds-C4N14_08895	CDS	metal ABC transporter ATP-binding protein	7.15264	-0.339384	0.385378	0.62951
cds-C4N14_09185	CDS	hypothetical protein	8.6623	-0.107919	0.387003	0.631678
cds-C4N14_08580	CDS	Fic family protein	4.15933	-0.217647	0.387771	0.632443
cds-C4N14_09930	CDS	hypothetical protein	4.01933	0.238711	0.388244	0.632727
cds-C4N14_05605	CDS	hypothetical protein	11.5965	0.159566	0.388899	0.633307
cds-C4N14_05340	CDS	Cof-type HAD-IIB family hydrolase	6.62458	-0.130233	0.390127	0.634818
cds-C4N14_10185	CDS	DUF4418 domain-containing protein	6.08788	0.150006	0.391345	0.63558
cds-C4N14_07215	CDS	lipopolysaccharide heptosyltransferase family protein	6.76857	-0.146079	0.391424	0.63558
cds-C4N14_02895	CDS	30S ribosome-binding factor RbfA	5.45204	-0.169339	0.391496	0.63558
cds-C4N14_03530	CDS	UDP-3-O-(3-hydroxymyristoyl)glucosamine N-acyltransferase	8.29057	-0.125569	0.391999	0.63591
cds-C4N14_04015	CDS	cyclase family protein	4.18457	0.367958	0.394043	0.638374
cds-C4N14_07955	CDS	hypothetical protein	4.30024	0.20375	0.394257	0.638374
cds-C4N14_10810	CDS	EamA/RhaT family transporter	6.24019	-0.170275	0.394468	0.638374
cds-C4N14_00845	CDS	30S ribosomal protein S6	10.18	-0.220273	0.394725	0.638374
ncRNA15	ncRNA	sRNA	7.61907	-0.236244	0.395306	0.638826
cds-C4N14_00075	CDS	toxin-antitoxin system YwqK family antitoxin	4.46958	-0.218793	0.39583	0.639185
cds-C4N14_04585	CDS	CCA tRNA nucleotidyltransferase	7.30779	-0.140676	0.396817	0.64029
cds-C4N14_02785	CDS	ethanolamine utilization microcompartment protein EutL	6.50687	0.214662	0.398311	0.641798
cds-C4N14_07720	CDS	LuxR family transcriptional regulator	5.56456	0.13277	0.398366	0.641798
cds-C4N14_01210	CDS	MATE family efflux transporter	6.82625	-0.119947	0.398661	0.641798
cds-C4N14_03450	CDS	hypothetical protein	6.42414	-0.16421	0.399926	0.643346
cds-C4N14_00280	CDS	SPFH/Band 7/PHB domain protein	8.69282	-0.100676	0.400397	0.643615
cds-C4N14_00260	CDS	ferredoxin family protein	6.02839	0.125665	0.402767	0.646934
cds-C4N14_03405	CDS	hypothetical protein	6.258	-0.137922	0.403522	0.647408
cds-C4N14_00020	CDS	EamA family transporter	9.88966	0.132468	0.403674	0.647408
cds-C4N14_09890	CDS	CidA/LrgA family protein	3.73027	-0.228821	0.404392	0.647615
cds-C4N14_01120	CDS	nucleotidyltransferase	5.06628	0.1952	0.404415	0.647615
cds-C4N14_07760	CDS	ABC transporter ATP-binding protein	4.72846	0.258209	0.405075	0.647808
cds-C4N14_07535	CDS	tRNA (adenosine(37)-N6)-threonylcarbamoyltransferase complex dimerization subunit type 1 TsaB	4.63184	0.223684	0.405288	0.647808
cds-C4N14_00505	CDS	helix-turn-helix transcriptional regulator	9.95882	-0.132294	0.405692	0.647808
cds-C4N14_05120	CDS	RNA methyltransferase	6.18604	-0.172037	0.40576	0.647808
cds-C4N14_08175	CDS	tRNA (cytidine(34)-2-O)-methyltransferase	3.54053	-0.392016	0.406248	0.648056
cds-C4N14_01735	CDS	HrcA family transcriptional regulator	11.0798	0.145232	0.406527	0.648056
M1_RNA	ncRNA	sRNA	15.1589	0.250551	0.40718	0.648607
cds-C4N14_07795	CDS	RNA methyltransferase	7.27456	-0.149321	0.407645	0.648861
cds-C4N14_00195	CDS	CidA/LrgA family protein	4.76986	-0.227338	0.408684	0.650026
cds-C4N14_10870	CDS	methionyl-tRNA formyltransferase	6.13554	-0.128534	0.409609	0.651008
cds-C4N14_06350	CDS	septum formation initiator family protein	3.37737	0.289723	0.41019	0.651241
cds-C4N14_07265	CDS	bifunctional phosphoribosylaminoimidazolecarboxamide formyltransferase/IMP cyclohydrolase PurH	6.12934	0.298466	0.410623	0.651241
cds-C4N14_02095	CDS	peptidase	11.1553	-0.14848	0.410679	0.651241
cds-C4N14_00190	CDS	LrgB family protein	8.03526	0.111023	0.41196	0.652784
cds-C4N14_10640	CDS	glutamine-hydrolyzing GMP synthase	8.72366	-0.111415	0.412602	0.65293
cds-C4N14_05505	CDS	DNA primase	7.32012	-0.118566	0.412861	0.65293
cds-C4N14_01645	CDS	DUF4304 domain-containing protein	5.08396	-0.183972	0.412977	0.65293
cds-C4N14_04840	CDS	ABC transporter substrate-binding protein	4.2529	0.248556	0.414836	0.654995
cds-C4N14_00760	CDS	30S ribosomal protein S19	7.44402	0.131814	0.414902	0.654995
cds-C4N14_04030	CDS	alpha/beta hydrolase	6.72505	0.124578	0.416445	0.656405
cds-C4N14_03560	CDS	CoA-disulfide reductase	10.5463	-0.145846	0.416469	0.656405
cds-C4N14_10230	CDS	ABC transporter permease	8.52217	-0.0892708	0.416726	0.656405
cds-C4N14_08255	CDS	sodium/glutamate symporter	8.43171	-0.0985625	0.418642	0.658933
cds-C4N14_05760	CDS	efflux RND transporter periplasmic adaptor subunit	7.4622	-0.12337	0.419038	0.659067
cds-C4N14_00610	CDS	Hsp33 family molecular chaperone HslO	7.03959	-0.116665	0.419779	0.659722
cds-C4N14_01330	CDS	thiamine phosphate synthase	2.42332	0.355459	0.420078	0.659722
cds-C4N14_10270	CDS	amidophosphoribosyltransferase	6.24758	0.163299	0.420885	0.6605
cds-C4N14_06940	CDS	hypothetical protein	5.89539	0.122605	0.422529	0.662108
cds-C4N14_09280	CDS	amidohydrolase	5.7154	-0.140641	0.422536	0.662108
cds-C4N14_09255	CDS	acyl-[acyl-carrier-protein]--UDP-N-acetylglucosamine O-acyltransferase	7.95326	-0.126588	0.423596	0.662821
cds-C4N14_03360	CDS	MATE family efflux transporter	6.26753	0.133866	0.423617	0.662821
cds-C4N14_06905	CDS	DUF3601 domain-containing protein	2.23526	-0.456889	0.424294	0.66339
cds-C4N14_00720	CDS	50S ribosomal protein L5	8.16492	-0.132857	0.424936	0.663903
cds-C4N14_08100	CDS	GTPase HflX	6.94548	-0.130099	0.426241	0.665451
cds-C4N14_01615	CDS	metal ABC transporter permease	5.53687	-0.142974	0.428591	0.668628
cds-C4N14_06320	CDS	glutamate racemase	8.2326	-0.112577	0.429556	0.669216
cds-C4N14_02175	CDS	EamA family transporter	6.77375	0.13351	0.429601	0.669216
cds-C4N14_07230	CDS	5-(carboxyamino)imidazole ribonucleotide mutase	5.53022	0.409197	0.43127	0.671011
cds-C4N14_06880	CDS	hypothetical protein	3.99024	0.237743	0.431514	0.671011
cds-C4N14_04270	CDS	hypothetical protein	7.03319	-0.130594	0.431996	0.671011
cds-C4N14_08375	CDS	hemin receptor	4.69627	0.181442	0.432021	0.671011
cds-C4N14_02520	CDS	DUF3290 domain-containing protein	6.47157	0.115615	0.433017	0.671484
cds-C4N14_09025	CDS	AraC family transcriptional regulator	3.85823	-0.245769	0.433162	0.671484
cds-C4N14_05435	CDS	hypothetical protein	5.28995	-0.161178	0.433277	0.671484
cds-C4N14_09565	CDS	TIGR00730 family Rossman fold protein	8.46395	0.111186	0.433725	0.671687
cds-C4N14_06215	CDS	type I CRISPR-associated protein Cas8a1/Csx8	4.31257	0.291922	0.434194	0.671922
cds-C4N14_07385	CDS	hypothetical protein	2.60335	-0.553989	0.434869	0.672475
cds-C4N14_10090	CDS	hypothetical protein	4.71302	-0.194293	0.43524	0.672557
cds-C4N14_07085	CDS	hypothetical protein	5.76553	-0.183062	0.437337	0.675305
cds-C4N14_03455	CDS	hypothetical protein	7.30153	0.096952	0.439152	0.677612
cds-C4N14_07935	CDS	DUF4125 domain-containing protein	6.77392	0.204288	0.440347	0.678633
cds-C4N14_10415	CDS	hypothetical protein	4.25859	-0.267637	0.440455	0.678633
cds-C4N14_07145	CDS	GNAT family N-acetyltransferase	8.00854	-0.135695	0.442256	0.680913
cds-C4N14_07185	CDS	diguanylate phosphodiesterase	5.7604	-0.14928	0.442645	0.681018
cds-C4N14_04315	CDS	thiol:disulfide interchange protein	4.01656	0.186099	0.445501	0.684913
cds-C4N14_03195	CDS	IS1182-like element ISFnu2 family transposase	7.20753	-0.085394	0.445909	0.685043
cds-C4N14_04880	CDS	nitrogenase iron protein	3.61937	0.308562	0.446253	0.685075
cds-C4N14_10150	CDS	TatD family deoxyribonuclease	5.46047	-0.158887	0.446748	0.685338
cds-C4N14_05665	CDS	hypothetical protein	4.15577	-0.189567	0.447221	0.685364
cds-C4N14_02165	CDS	DUF454 domain-containing protein	5.74113	-0.132322	0.447512	0.685364
cds-C4N14_04080	CDS	hypothetical protein	3.3118	0.324551	0.448213	0.685364
cds-C4N14_08725	CDS	protein translocase subunit SecD	7.10749	-0.142992	0.448373	0.685364
cds-C4N14_03750	CDS	D-lysine 52C6-aminomutase subunit alpha	4.69028	0.20265	0.448384	0.685364
cds-C4N14_07235	CDS	phosphoribosylaminoimidazolesuccinocarboxamide synthase	5.9082	0.33891	0.448936	0.685712
cds-C4N14_04955	CDS	tryptophan synthase subunit beta	6.01618	0.255918	0.449482	0.685824
cds-C4N14_06490	CDS	hypothetical protein	4.14619	-0.255859	0.449657	0.685824
cds-C4N14_09390	CDS	hypothetical protein	2.01217	0.553937	0.450111	0.686004
cds-C4N14_10860	CDS	ACT domain-containing protein	6.94477	-0.126901	0.450423	0.686004
cds-C4N14_01085	CDS	23S rRNA (uracil(1939)-C(5))-methyltransferase RlmD	5.82426	0.163816	0.451012	0.686406
cds-C4N14_05520	CDS	Nif3-like dinuclear metal center hexameric protein	6.15595	0.156291	0.452256	0.687807
cds-C4N14_10080	CDS	aspartate carbamoyltransferase catalytic subunit	5.70189	0.143979	0.452951	0.688251
cds-C4N14_05420	CDS	integrase	4.39355	-0.151336	0.453199	0.688251
cds-C4N14_10700	CDS	UDP-N-acetylmuramate--L-alanine ligase	8.47337	-0.120451	0.453991	0.68896
cds-C4N14_01290	CDS	multidrug ABC transporter	9.11948	0.0964921	0.454526	0.689277
cds-C4N14_02495	CDS	hypothetical protein	5.77795	-0.197513	0.455281	0.689558
cds-C4N14_04545	CDS	ABC transporter ATP-binding protein	5.16905	0.18585	0.455362	0.689558
cds-C4N14_05620	CDS	adenylate kinase	6.70552	-0.106821	0.456243	0.690397
cds-C4N14_09995	CDS	allophanate hydrolase	3.83554	0.265887	0.456832	0.690796
cds-C4N14_02930	CDS	hypothetical protein	4.3755	0.23447	0.457178	0.690824
cds-C4N14_06065	CDS	hypothetical protein	6.92059	-0.120149	0.460377	0.695031
cds-C4N14_07745	CDS	TonB-dependent receptor	6.77812	0.102363	0.460618	0.695031
cds-C4N14_09615	CDS	exonuclease SbcCD subunit D	3.94746	-0.227372	0.461796	0.695994
cds-C4N14_09405	CDS	type II toxin-antitoxin system HicA family toxin	10.6007	-0.2425	0.461914	0.695994
cds-C4N14_05345	CDS	radical SAM protein	6.34643	0.136179	0.463018	0.697162
cds-C4N14_05250	CDS	signal peptidase I	6.7832	0.102162	0.464613	0.699037
ncRNA7	ncRNA	sRNA	1.44225	-0.461727	0.464924	0.699037
cds-C4N14_10480	CDS	C4-dicarboxylate ABC transporter permease	5.97189	0.157941	0.465328	0.699147
cds-C4N14_08735	CDS	alanine--tRNA ligase	8.52729	-0.0809232	0.465984	0.699318
cds-C4N14_02425	CDS	hypothetical protein	3.82677	0.240742	0.466219	0.699318
cds-C4N14_07665	CDS	uracil-DNA glycosylase	5.03139	0.196241	0.466432	0.699318
cds-C4N14_09050	CDS	hypothetical protein	3.36384	0.238179	0.467365	0.699487
cds-C4N14_10875	CDS	transcriptional regulator NrdR	5.44904	-0.219818	0.467456	0.699487
cds-C4N14_00575	CDS	22C3-cyclic-nucleotide 2-phosphodiesterase	6.00713	0.126814	0.467536	0.699487
cds-C4N14_01230	CDS	aminodeoxychorismate/anthranilate synthase component I	5.22967	0.141702	0.469129	0.70057
cds-C4N14_05985	CDS	toxin-antitoxin system YwqK family antitoxin	7.54477	-0.189505	0.46915	0.70057
cds-C4N14_10655	CDS	DUF1016 domain-containing protein	5.27259	0.147341	0.469333	0.70057
cds-C4N14_06695	CDS	serine/threonine protein phosphatase	8.00079	-0.0995876	0.470096	0.70057
cds-C4N14_02155	CDS	hypothetical protein	3.98789	0.18072	0.470363	0.70057
cds-C4N14_10155	CDS	hypothetical protein	5.98228	-0.126874	0.470475	0.70057
cds-C4N14_06575	CDS	peptidase S51	4.15631	0.215359	0.470577	0.70057
cds-C4N14_10325	CDS	citrate (pro-3S)-lyase subunit beta	7.47072	-0.150082	0.471285	0.701131
FoxI	ncRNA	sRNA	8.57939	0.337336	0.472125	0.701396
cds-C4N14_01640	CDS	IS5/IS1182 family transposase	8.60225	0.127519	0.472126	0.701396
cds-C4N14_08755	CDS	DNA mismatch repair protein MutS	7.80216	0.087422	0.47365	0.703168
cds-C4N14_01960	CDS	autotransporter domain-containing protein	8.71043	-0.0926367	0.477409	0.708251
cds-C4N14_03835	CDS	hypothetical protein	3.3704	0.296732	0.477836	0.708389
cds-C4N14_00555	CDS	DUF2247 domain-containing protein	4.04963	0.183919	0.480664	0.712082
cds-C4N14_00725	CDS	50S ribosomal protein L24	7.29754	-0.157002	0.48212	0.713575
cds-C4N14_07715	CDS	HAD-IB family hydrolase	7.13249	-0.108812	0.482346	0.713575
cds-C4N14_06200	CDS	NAD-dependent protein deacylase	4.87128	0.151141	0.483542	0.714418
cds-C4N14_08860	CDS	co-chaperone GroES	7.79978	-0.132384	0.483591	0.714418
cds-C4N14_09845	CDS	transcription termination factor Rho	8.74905	-0.106868	0.484086	0.714651
cds-C4N14_09880	CDS	copper homeostasis protein CutC	5.97325	-0.113757	0.484439	0.714674
cds-C4N14_04925	CDS	anaerobic ribonucleoside-triphosphate reductase activating protein	9.28705	-0.163932	0.484973	0.714964
cds-C4N14_03040	CDS	hypothetical protein	6.84916	0.0996244	0.485322	0.71498
cds-C4N14_06925	CDS	ABC transporter permease	1.71987	-0.516773	0.486473	0.71606
cds-sORF001	CDS	sORF001	3.87782	0.219878	0.486732	0.71606
cds-C4N14_05180	CDS	lactoylglutathione lyase	8.16052	0.117737	0.487103	0.716109
cds-C4N14_09435	CDS	complement resistance protein TraT	7.48949	-0.110411	0.487894	0.716352
cds-C4N14_04460	CDS	3-deoxy-D-manno-octulosonate 8-phosphate phosphatase	5.18196	-0.183715	0.487979	0.716352
cds-C4N14_05805	CDS	OmpA family protein	10.9104	-0.11946	0.488283	0.716352
cds-C4N14_02115	CDS	hypothetical protein	1.8753	-0.369198	0.488649	0.716392
cds-C4N14_07710	CDS	Rrf2 family transcriptional regulator	6.07021	-0.147001	0.490854	0.718025
cds-C4N14_03015	CDS	biotin transporter BioY	6.7431	-0.102361	0.491135	0.718025
cds-C4N14_08595	CDS	cell filamentation protein Fic	2.30559	0.439794	0.49118	0.718025
cds-C4N14_09060	CDS	DUF1353 domain-containing protein	7.3378	0.132206	0.491506	0.718025
cds-C4N14_05940	CDS	hypothetical protein	5.16055	0.20044	0.491686	0.718025
cds-C4N14_00895	CDS	hypothetical protein	7.62116	-0.0858404	0.491798	0.718025
cds-C4N14_10220	CDS	enhanced serine sensitivity protein SseB	7.9244	-0.0889232	0.492363	0.718355
cds-C4N14_02370	CDS	protein translocase component YidC	6.96246	0.0963771	0.493168	0.719034
cds-C4N14_09040	CDS	CPBP family intramembrane metalloprotease	4.06776	0.207616	0.494152	0.719492
cds-C4N14_07485	CDS	succinylglutamate desuccinylase	4.66573	0.182662	0.494162	0.719492
cds-C4N14_08345	CDS	type II toxin-antitoxin system RelB/DinJ family antitoxin	2.54636	-0.291917	0.495056	0.720223
cds-C4N14_03315	CDS	aminopeptidase P family protein	6.3233	-0.130989	0.495827	0.720223
cds-C4N14_05580	CDS	CDP-alcohol phosphatidyltransferase family protein	4.65529	-0.157596	0.49619	0.720223
cds-C4N14_07130	CDS	hypothetical protein	4.4813	0.193207	0.496245	0.720223
cds-C4N14_00105	CDS	hypothetical protein	5.79728	-0.155245	0.496365	0.720223
cds-C4N14_08045	CDS	HTH domain-containing protein	6.77508	-0.0794235	0.499066	0.723645
cds-C4N14_09490	CDS	cupin domain-containing protein	8.3484	-0.0862947	0.499852	0.723848
ncRNA2	ncRNA	sRNA	1.70336	0.396146	0.499889	0.723848
cds-C4N14_05280	CDS	UDP-glucose 4-epimerase GalE	9.38943	0.130999	0.500657	0.724158
cds-C4N14_09440	CDS	hypothetical protein	9.63091	-0.114391	0.500788	0.724158
cds-C4N14_05750	CDS	hypothetical protein	8.80716	0.151035	0.501709	0.724996
cds-C4N14_06160	CDS	hypothetical protein	6.38113	-0.119789	0.502229	0.725252
cds-C4N14_04525	CDS	hypothetical protein	6.42468	0.103052	0.503295	0.726277
cds-C4N14_10750	CDS	EamA/RhaT family transporter	5.94283	0.152303	0.504054	0.726277
cds-C4N14_03615	CDS	glycerophosphodiester phosphodiesterase	5.26975	-0.129628	0.504435	0.726277
cds-C4N14_02615	CDS	N-acetyltransferase	3.67756	-0.248608	0.504638	0.726277
cds-C4N14_03345	CDS	tryptophanase	6.75346	-0.100779	0.504654	0.726277
cds-C4N14_05375	CDS	ABC transporter permease	7.21372	-0.162255	0.505554	0.726795
cds-C4N14_02285	CDS	DNA replication protein	1.71499	0.411383	0.505701	0.726795
ncRNA38	ncRNA	sRNA	3.27373	0.247153	0.506933	0.727931
cds-C4N14_00915	CDS	N-acetyl sugar amidotransferase	8.46408	-0.0977105	0.507369	0.727931
cds-C4N14_08870	CDS	EamA/RhaT family transporter	5.46922	-0.162164	0.507523	0.727931
cds-C4N14_05430	CDS	N-acetylmuramoyl-L-alanine amidase	7.6391	0.0828572	0.50877	0.729225
cds-C4N14_00855	CDS	DNA helicase RecG	5.91521	-0.118166	0.509884	0.729772
cds-C4N14_07350	CDS	D-3-phosphoglycerate dehydrogenase	4.48429	0.223806	0.510171	0.729772
ChaR	ncRNA	sRNA	9.99954	0.222851	0.510186	0.729772
cds-C4N14_00570	CDS	DUF523 domain-containing protein	4.65784	-0.158898	0.513228	0.733629
cds-C4N14_01610	CDS	copper-binding protein	5.45237	0.141969	0.51412	0.733914
cds-C4N14_06660	CDS	CopG family transcriptional regulator	5.32832	-0.215204	0.514179	0.733914
cds-C4N14_04340	CDS	DNA-binding protein	6.77085	-0.170196	0.51472	0.733914
cds-C4N14_00175	CDS	hypothetical protein	5.20598	-0.168189	0.515622	0.733914
cds-C4N14_09125	CDS	AEC family transporter	8.45482	-0.103136	0.515722	0.733914
cds-C4N14_05725	CDS	cysteine protease	4.78295	0.170187	0.515756	0.733914
cds-C4N14_02905	CDS	trigger factor	8.81758	-0.0818537	0.515865	0.733914
cds-C4N14_03045	CDS	radical SAM protein	5.20374	0.146035	0.516201	0.733914
cds-C4N14_05460	CDS	exodeoxyribonuclease VII small subunit	3.53057	0.268913	0.516943	0.734138
cds-C4N14_03220	CDS	iron ABC transporter permease	5.43555	0.119909	0.517052	0.734138
ncRNA8	ncRNA	sRNA	2.36345	0.385354	0.517715	0.73423
cds-C4N14_08680	CDS	murein biosynthesis integral membrane protein MurJ	5.9604	0.0982818	0.517811	0.73423
cds-C4N14_01140	CDS	TetR/AcrR family transcriptional regulator	3.6918	-0.156657	0.518383	0.734549
cds-C4N14_06725	CDS	DJ-1 family protein	10.7509	-0.116901	0.518759	0.73459
cds-C4N14_01245	CDS	V-type ATP synthase subunit D	5.38338	0.159172	0.520071	0.735606
cds-C4N14_04625	CDS	hypothetical protein	2.55044	-0.434104	0.520532	0.735606
cds-C4N14_07095	CDS	5-methylthioadenosine/adenosylhomocysteine nucleosidase	6.81059	0.101246	0.521713	0.735606
cds-C4N14_04405	CDS	sodium:glutamate symporter	8.3146	0.0922982	0.521912	0.735606
cds-C4N14_04910	CDS	iron ABC transporter permease	5.95079	0.0962861	0.522047	0.735606
cds-C4N14_07090	CDS	lauroyl acyltransferase	5.92682	-0.114842	0.52207	0.735606
cds-C4N14_01785	CDS	ribonucleoside-diphosphate reductase subunit alpha	8.24142	-0.0846563	0.522245	0.735606
cds-C4N14_06875	CDS	N-acetyltransferase	2.873	0.216587	0.522256	0.735606
cds-C4N14_08515	CDS	glutamate formimidoyltransferase	8.49105	-0.083003	0.523577	0.736976
cds-C4N14_04820	CDS	DUF695 domain-containing protein	7.35608	-0.11369	0.525771	0.739204
cds-C4N14_03410	CDS	helicase	7.87517	-0.0770818	0.525858	0.739204
cds-C4N14_06325	CDS	hypothetical protein	6.13285	0.117359	0.526807	0.739897
cds-fspC2	CDS	fspC2	8.46302	0.261218	0.52705	0.739897
cds-C4N14_04410	CDS	2-hydroxyglutaryl-CoA dehydratase	7.99178	0.0847219	0.527562	0.740125
cds-C4N14_06290	CDS	galactose/methyl galactoside import ATP-binding protein MglA	8.41376	0.117573	0.527924	0.740142
cds-C4N14_01030	CDS	ATP-binding protein	6.85023	-0.0827885	0.528913	0.741038
cds-C4N14_10310	CDS	oxaloacetate decarboxylase subunit alpha	8.09883	-0.109049	0.530226	0.742387
cds-C4N14_07255	CDS	class I SAM-dependent methyltransferase	5.17065	0.263634	0.531324	0.742991
ncRNA9	ncRNA	sRNA	7.27523	0.239072	0.531468	0.742991
cds-C4N14_07295	CDS	DUF4299 domain-containing protein	4.44983	0.151497	0.531869	0.742991
cds-C4N14_02530	CDS	ribonuclease M5	8.03848	-0.107146	0.532062	0.742991
cds-C4N14_09945	CDS	hypothetical protein	6.43956	-0.109477	0.535121	0.746771
cds-C4N14_03175	CDS	restriction endonuclease subunit S	2.56425	0.223653	0.535523	0.74684
cds-C4N14_03305	CDS	RNase III inhibitor	6.18484	-0.113412	0.53649	0.747696
cds-C4N14_03300	CDS	hypothetical protein	2.23005	0.340187	0.538597	0.750139
cds-C4N14_06775	CDS	hypothetical protein	6.62184	0.103963	0.539125	0.75038
cds-C4N14_03715	CDS	hypothetical protein	3.90121	-0.198922	0.541024	0.752034
FunR35	ncRNA	sRNA	10.9565	0.303049	0.541024	0.752034
cds-C4N14_07360	CDS	hypothetical protein	2.69327	-0.305709	0.544349	0.75616
cds-C4N14_06545	CDS	radical SAM/SPASM domain-containing protein	6.54682	0.106633	0.54476	0.756234
cds-C4N14_07270	CDS	phosphoribosylamine--glycine ligase	6.95108	-0.126996	0.547559	0.759212
cds-C4N14_05565	CDS	GntR family transcriptional regulator	5.30111	0.111819	0.547623	0.759212
cds-C4N14_04210	CDS	hypothetical protein	5.25757	-0.106733	0.548047	0.759303
cds-C4N14_02375	CDS	protein jag	6.70241	-0.124467	0.549576	0.760843
cds-C4N14_05875	CDS	iron permease	9.40523	-0.0844907	0.550094	0.760843
cds-C4N14_05740	CDS	N-acetyltransferase	5.0052	-0.146168	0.550237	0.760843
FunR51	ncRNA	sRNA	5.11539	0.171146	0.552468	0.762243
cds-C4N14_09115	CDS	pyridoxal phosphate-dependent aminotransferase	6.01576	-0.101148	0.552508	0.762243
cds-C4N14_07290	CDS	cobyric acid synthase	5.44941	-0.11171	0.552818	0.762243
cds-C4N14_00345	CDS	L-rhamnonate dehydratase	7.02831	-0.104911	0.552954	0.762243
cds-C4N14_03415	CDS	dephospho-CoA kinase	6.04146	-0.129566	0.553049	0.762243
ncRNA17	ncRNA	sRNA	11.7658	0.334292	0.554342	0.763528
cds-C4N14_04360	CDS	PadR family transcriptional regulator	4.09386	0.182348	0.555173	0.763983
cds-C4N14_08145	CDS	tRNA (N6-threonylcarbamoyladenosine(37)-N6)-methyltransferase TrmO	5.02161	-0.120546	0.555395	0.763983
cds-C4N14_01570	CDS	peptidylprolyl isomerase	10.7367	-0.0806198	0.556814	0.765438
cds-C4N14_09380	CDS	hypothetical protein	2.00394	-0.371083	0.559642	0.768826
cds-C4N14_05450	CDS	tRNA preQ1(34) S-adenosylmethionine ribosyltransferase-isomerase QueA	5.90024	-0.0973557	0.560093	0.768911
cds-C4N14_04090	CDS	hypothetical protein	2.76848	-0.235889	0.56043	0.768911
cds-C4N14_07140	CDS	hypothetical protein	5.83099	-0.105966	0.564417	0.77388
cds-C4N14_10030	CDS	50S ribosomal protein L19	12.6569	-0.0920736	0.564867	0.773996
FunR14	ncRNA	sRNA	6.46765	0.287317	0.565509	0.774375
cds-C4N14_04720	CDS	CoA transferase subunit A	8.2851	-0.0904288	0.567926	0.777182
cds-C4N14_06365	CDS	PASTA domain-containing protein	7.44521	0.0792601	0.568953	0.778084
cds-C4N14_06975	CDS	EamA/RhaT family transporter	6.00793	-0.0954937	0.570283	0.779121
cds-C4N14_08060	CDS	BREX system P-loop protein BrxC	6.07889	-0.0995046	0.570447	0.779121
cds-C4N14_01530	CDS	phosphoenolpyruvate--protein phosphotransferase	8.11866	-0.0732123	0.571474	0.779951
cds-C4N14_01490	CDS	hypothetical protein	8.80047	-0.122122	0.572304	0.779951
cds-C4N14_07925	CDS	DUF452 domain-containing protein	6.60397	-0.125406	0.57243	0.779951
cds-C4N14_03705	CDS	hypothetical protein	4.94923	-0.118686	0.57283	0.779951
cds-C4N14_08250	CDS	hypothetical protein	8.82355	-0.0798644	0.573555	0.779951
cds-C4N14_02980	CDS	ABC transporter ATP-binding protein	3.00132	-0.194574	0.573619	0.779951
cds-C4N14_05745	CDS	aminoacyl-histidine dipeptidase	7.57463	-0.0733433	0.57375	0.779951
cds-C4N14_02430	CDS	Fic family protein	5.88348	0.0930894	0.574002	0.779951
cds-C4N14_07105	CDS	hypothetical protein	5.27269	0.147499	0.575835	0.781171
cds-C4N14_08350	CDS	flavodoxin	3.47354	0.145163	0.576384	0.781171
cds-C4N14_09485	CDS	IS5/IS1182 family transposase	4.71109	-0.160008	0.576537	0.781171
cds-C4N14_00905	CDS	hypothetical protein	7.85404	0.101087	0.577161	0.781171
cds-C4N14_09095	CDS	PTS mannose transporter subunit IID	1.78691	0.327421	0.577288	0.781171
cds-C4N14_02995	CDS	glutathione peroxidase	5.78042	-0.114307	0.577331	0.781171
cds-C4N14_08475	CDS	pyridoxal phosphate-dependent aminotransferase	5.18191	-0.117249	0.577484	0.781171
cds-C4N14_03320	CDS	nucleotide pyrophosphohydrolase	5.55859	-0.0913237	0.578173	0.781604
cds-C4N14_02660	CDS	RNA-binding transcriptional accessory protein	7.78873	-0.0719408	0.579187	0.781835
cds-C4N14_00275	CDS	NfeD family protein	7.7114	-0.0923985	0.579226	0.781835
cds-C4N14_00590	CDS	tRNA (guanosine(46)-N7)-methyltransferase TrmB	6.40447	-0.0903796	0.579452	0.781835
cds-C4N14_10625	CDS	DeoR/GlpR transcriptional regulator	6.29827	0.128486	0.579874	0.781907
cds-C4N14_03055	CDS	threonylcarbamoyl-AMP synthase	7.23809	-0.085708	0.582019	0.784299
6S_RNA	ncRNA	sRNA	13.9458	-0.254452	0.583659	0.784968
cds-C4N14_05235	CDS	hypothetical protein	5.59258	0.120873	0.584184	0.784968
cds-C4N14_02060	CDS	ABC transporter ATP-binding protein	4.55913	0.127077	0.584611	0.784968
cds-C4N14_05765	CDS	TolC family protein	7.6775	-0.0998883	0.585219	0.784968
cds-C4N14_01995	CDS	hypothetical protein	1.46566	-0.368854	0.585432	0.784968
cds-C4N14_03120	CDS	transporter	6.90674	0.0839176	0.586157	0.784968
cds-C4N14_03930	CDS	replicative DNA helicase	8.15153	0.0710969	0.586341	0.784968
cds-C4N14_00585	CDS	adenylosuccinate synthase	8.22298	0.0801886	0.586528	0.784968
cds-C4N14_05660	CDS	N-acetyltransferase	2.44265	0.261813	0.586863	0.784968
cds-C4N14_08170	CDS	SAM-dependent DNA methyltransferase	6.55517	-0.0998229	0.586951	0.784968
cds-C4N14_08695	CDS	DNA-binding protein WhiA	5.48978	0.10896	0.586975	0.784968
cds-C4N14_07780	CDS	GntR family transcriptional regulator	6.96597	0.0734298	0.587576	0.784968
cds-C4N14_09355	CDS	hypothetical protein	9.76791	-0.0860166	0.587828	0.784968
cds-C4N14_09500	CDS	regulatory protein RecX	5.37863	-0.130709	0.587866	0.784968
cds-C4N14_09540	CDS	glutamate-1-semialdehyde-22C1-aminomutase	7.55662	-0.0668501	0.588418	0.784968
cds-C4N14_03590	CDS	ABC transporter	6.0626	0.102408	0.588714	0.784968
cds-C4N14_01050	CDS	hypothetical protein	6.3293	0.0916235	0.588872	0.784968
cds-C4N14_05040	CDS	sodium:alanine symporter family protein	6.56253	0.0739811	0.58919	0.784968
cds-C4N14_04705	CDS	transposase	4.04976	0.148148	0.589833	0.785191
cds-C4N14_07135	CDS	DUF3592 domain-containing protein	5.90768	0.0925906	0.590188	0.785191
cds-C4N14_03940	CDS	hypothetical protein	8.53126	0.0663003	0.590508	0.785191
cds-C4N14_06095	CDS	HD domain-containing protein	5.66077	-0.108007	0.590841	0.785191
cds-C4N14_02240	CDS	hypothetical protein	2.68762	0.268849	0.592874	0.787399
cds-C4N14_02210	CDS	UDP-glucose--hexose-1-phosphate uridylyltransferase	6.97125	-0.0920844	0.595277	0.790095
cds-C4N14_09170	CDS	DUF4367 domain-containing protein	5.23014	-0.103715	0.595898	0.790424
cds-C4N14_00065	CDS	riboflavin synthase	6.15923	-0.0960902	0.597883	0.791766
cds-C4N14_01855	CDS	DNA-directed RNA polymerase subunit beta	9.51161	-0.059016	0.597944	0.791766
cds-C4N14_04100	CDS	hypothetical protein	2.92896	0.17862	0.598099	0.791766
cds-C4N14_07885	CDS	4-alpha-glucanotransferase	8.04786	0.102904	0.598704	0.791766
cds-C4N14_03110	CDS	hypothetical protein	3.29589	-0.162926	0.59878	0.791766
cds-C4N14_08390	CDS	lysine transporter LysE	10.8961	0.0972302	0.600474	0.793511
cds-C4N14_04370	CDS	transcription antiterminator	5.95649	-0.13808	0.60115	0.793908
cds-C4N14_08900	CDS	manganese transporter	6.4776	-0.200841	0.603001	0.795856
cds-C4N14_09015	CDS	hydroxymethylbilane synthase	4.7875	0.120897	0.60467	0.797561
cds-C4N14_07540	CDS	hypothetical protein	6.22651	-0.096948	0.605049	0.797564
cds-C4N14_03030	CDS	toxin HipA	7.21213	-0.0829207	0.607145	0.799553
cds-C4N14_08455	CDS	hypothetical protein	5.44	0.154904	0.607896	0.799553
cds-C4N14_09235	CDS	hypothetical protein	7.11899	-0.0872242	0.607944	0.799553
cds-C4N14_04160	CDS	pantetheine-phosphate adenylyltransferase	4.28317	0.152229	0.608068	0.799553
cds-C4N14_09365	CDS	DNA-processing protein DprA	2.58381	-0.205292	0.60863	0.799718
cds-C4N14_05865	CDS	hypothetical protein	13.8435	0.0886331	0.608949	0.799718
cds-C4N14_06125	CDS	hypothetical protein	5.67126	-0.101527	0.609678	0.800179
cds-C4N14_08140	CDS	FMN-binding protein	6.27742	0.084325	0.610445	0.80069
cds-C4N14_07680	CDS	riboflavin synthase subunit alpha	3.46899	-0.179466	0.611401	0.801446
cds-C4N14_09400	CDS	type II toxin-antitoxin system HicB family antitoxin	7.93229	-0.0863399	0.612377	0.802229
cds-C4N14_03800	CDS	glutamate mutase sigma subunit	5.75012	-0.0981572	0.613066	0.802634
cds-C4N14_07285	CDS	sodium:proton antiporter	5.68695	0.10025	0.613575	0.802805
ncRNA24	ncRNA	sRNA	5.40038	0.243912	0.615612	0.804972
cds-C4N14_01380	CDS	peroxide stress protein YaaA	6.31199	-0.0892653	0.616346	0.805318
cds-C4N14_09575	CDS	putative sulfate exporter family transporter	7.18946	-0.0626751	0.616637	0.805318
cds-C4N14_03610	CDS	autotransporter domain-containing protein	9.04493	0.0945539	0.617382	0.805634
cds-C4N14_06760	CDS	DNA starvation/stationary phase protection protein	13.3793	-0.112225	0.618203	0.805634
cds-C4N14_04765	CDS	hypothetical protein	6.52767	0.0921055	0.618302	0.805634
cds-C4N14_01010	CDS	polysaccharide biosynthesis protein	8.59097	-0.057386	0.618401	0.805634
cds-C4N14_03285	CDS	hypothetical protein	7.89645	0.115049	0.618951	0.805854
cds-C4N14_00055	CDS	62C7-dimethyl-8-ribityllumazine synthase	5.98525	-0.0886816	0.620104	0.806667
cds-C4N14_06740	CDS	hypothetical protein	4.0897	0.161038	0.62047	0.806667
cds-C4N14_04070	CDS	DUF2247 domain-containing protein	2.28127	-0.272178	0.620719	0.806667
cds-C4N14_10520	CDS	PLP-dependent aminotransferase family protein	4.2088	-0.159905	0.621424	0.807089
cds-C4N14_05080	CDS	SH3 domain-containing protein	8.17483	-0.0681483	0.623194	0.808363
cds-C4N14_07345	CDS	precorrin-6y C52C15-methyltransferase (decarboxylating) subunit CbiE	3.72225	0.155739	0.623562	0.808363
cds-C4N14_01220	CDS	pyroglutamyl-peptidase I	4.40123	0.109699	0.623737	0.808363
cds-C4N14_02830	CDS	ethanolamine utilization protein EutQ	5.46653	-0.101141	0.624154	0.808363
cds-C4N14_05395	CDS	type II toxin-antitoxin system antitoxin2C RelB/DinJ family	6.41087	0.0892428	0.624654	0.808363
cds-C4N14_04365	CDS	class I SAM-dependent methyltransferase	6.1693	-0.107615	0.624861	0.808363
cds-C4N14_08715	CDS	methyltransferase domain-containing protein	7.78056	-0.058981	0.625474	0.808363
cds-C4N14_05445	CDS	peptide chain release factor N(5)-glutamine methyltransferase	5.25998	0.0829401	0.62552	0.808363
cds-C4N14_01665	CDS	hypothetical protein	6.5475	-0.105171	0.625882	0.808363
cds-C4N14_08820	CDS	MarR family transcriptional regulator	6.65938	-0.108035	0.626541	0.808363
cds-C4N14_06435	CDS	TIGR01212 family radical SAM protein	5.50038	0.0945029	0.626606	0.808363
cds-C4N14_09325	CDS	ABC transporter permease	5.81148	0.0876496	0.628318	0.809532
cds-C4N14_07195	CDS	TIGR02206 family membrane protein	9.6263	-0.0661783	0.628564	0.809532
cds-C4N14_07155	CDS	TetR/AcrR family transcriptional regulator	8.56709	0.054108	0.628659	0.809532
cds-C4N14_03485	CDS	GTPase ObgE	7.57818	-0.0699805	0.631129	0.812218
cds-C4N14_07940	CDS	DUF4037 domain-containing protein	6.02498	-0.0796997	0.632304	0.813237
cds-C4N14_08765	CDS	hypothetical protein	7.5022	0.0665932	0.633024	0.813611
cds-C4N14_01595	CDS	EamA/RhaT family transporter	4.90423	-0.119667	0.633364	0.813611
cds-C4N14_04510	CDS	competence protein ComE	7.24736	-0.112705	0.634084	0.813778
cds-C4N14_04385	CDS	sodium ion-translocating decarboxylase subunit beta	9.41986	0.0628695	0.6347	0.813778
cds-C4N14_00040	CDS	ABC transporter permease	3.75424	-0.194822	0.63531	0.813778
cds-C4N14_07965	CDS	DUF2335 domain-containing protein	9.40782	-0.0751903	0.635396	0.813778
cds-C4N14_03870	CDS	glycerol kinase	7.17929	-0.0682646	0.635416	0.813778
cds-C4N14_03945	CDS	putative manganese-dependent inorganic diphosphatase	6.45309	0.0717544	0.636772	0.815022
cds-C4N14_00960	CDS	O-antigen ligase domain-containing protein	7.26465	0.098759	0.637693	0.815708
cds-C4N14_01800	CDS	inorganic pyrophosphatase	6.65794	0.0568015	0.638282	0.815968
cds-C4N14_03815	CDS	ketoacyl-ACP synthase III	6.95358	-0.0536481	0.64082	0.818718
cds-C4N14_05350	CDS	polysaccharide deacetylase	6.35665	0.0947014	0.641301	0.818839
cds-C4N14_08625	CDS	elongation factor P	8.9152	0.0617011	0.643033	0.820555
cds-C4N14_09715	CDS	LysR family transcriptional regulator	7.16012	0.056075	0.64482	0.82199
cds-C4N14_01930	CDS	hypothetical protein	5.80512	-0.0873601	0.645067	0.82199
cds-C4N14_10720	CDS	riboflavin synthase subunit alpha	2.78734	-0.252781	0.645323	0.82199
cds-C4N14_10305	CDS	citrate-sodium symporter	11.0716	-0.0759101	0.646077	0.822456
cds-C4N14_08135	CDS	iron ABC transporter permease	5.84178	-0.0989899	0.648083	0.823615
cds-C4N14_03005	CDS	ABC transporter ATP-binding protein	6.16055	-0.0783692	0.648116	0.823615
cds-C4N14_07930	CDS	8-amino-7-oxononanoate synthase	7.44285	-0.0679723	0.648542	0.823615
cds-C4N14_01065	CDS	CDP-diacylglycerol--glycerol-3-phosphate 3-phosphatidyltransferase	6.68217	-0.0923406	0.649385	0.823615
cds-C4N14_04835	CDS	aspartate--tRNA ligase	8.50482	-0.0593235	0.649763	0.823615
cds-C4N14_05550	CDS	energy transducer TonB	6.32819	0.0939627	0.649906	0.823615
tmRNA	ncRNA	sRNA	16.784	0.12359	0.650411	0.823615
cds-C4N14_04660	CDS	ArsR family transcriptional regulator	7.13631	0.0706355	0.650453	0.823615
cds-C4N14_04730	CDS	ISL3 family transposase	5.35832	0.0929538	0.650489	0.823615
cds-C4N14_00210	CDS	acyl-CoA dehydrogenase	6.57135	-0.0731582	0.651043	0.823824
cds-C4N14_03925	CDS	50S ribosomal protein L9	6.52507	-0.0961866	0.651693	0.824154
cds-C4N14_03900	CDS	biopolymer transporter ExbD	6.1242	-0.0795558	0.652261	0.824319
cds-C4N14_09135	CDS	4-hydroxybutyrate CoA-transferase	8.41521	-0.0662433	0.652602	0.824319
cds-C4N14_00180	CDS	adhesion protein FadA	4.87335	-0.112145	0.653444	0.82489
cds-C4N14_02845	CDS	thioredoxin	7.08035	0.0579294	0.65451	0.825531
cds-C4N14_02500	CDS	linear amide C-N hydrolase	5.84858	-0.0742845	0.654739	0.825531
cds-C4N14_06530	CDS	TlpA family protein disulfide reductase	8.00521	-0.0672579	0.655363	0.825531
cds-C4N14_10765	CDS	flavin reductase family protein	3.33588	0.160533	0.655511	0.825531
cds-C4N14_07490	CDS	poly-gamma-glutamate synthase PgsB	4.53063	-0.130987	0.656215	0.825775
cds-C4N14_02290	CDS	hypothetical protein	5.58158	0.0715108	0.656485	0.825775
FunR52	ncRNA	sRNA	7.99634	0.12556	0.658137	0.827361
cds-C4N14_03655	CDS	30S ribosomal protein S20	12.5603	0.0809358	0.660358	0.829537
cds-C4N14_02130	CDS	prepilin peptidase	5.06018	0.118244	0.660866	0.829537
cds-C4N14_10050	CDS	hypothetical protein	2.90701	-0.238706	0.661242	0.829537
cds-C4N14_10300	CDS	transcriptional regulator	4.28475	-0.103787	0.662036	0.829537
cds-C4N14_05140	CDS	nicotinate phosphoribosyltransferase	8.65898	-0.0529812	0.662725	0.829537
cds-C4N14_08890	CDS	metal ABC transporter permease	5.2923	0.118276	0.662753	0.829537
cds-C4N14_00825	CDS	9-O-acetyl-N-acetylneuraminate esterase	6.32662	-0.0771152	0.663182	0.829537
cds-C4N14_05245	CDS	ribosomal-protein-alanine N-acetyltransferase	4.08726	0.131913	0.663623	0.829537
cds-C4N14_06855	CDS	IS110 family transposase	8.19466	0.0804096	0.663735	0.829537
cds-C4N14_05845	CDS	TRAP transporter small permease	3.98265	0.129786	0.663787	0.829537
cds-C4N14_04515	CDS	excinuclease ABC subunit UvrB	6.16904	0.0780669	0.664698	0.829913
cds-C4N14_03845	CDS	SDR family NAD(P)-dependent oxidoreductase	4.76806	-0.103556	0.664871	0.829913
cds-C4N14_02030	CDS	cobyric acid synthase	5.3131	0.0964538	0.66798	0.833302
cds-C4N14_03790	CDS	glutamate mutase epsilon subunit	7.21397	-0.0766884	0.669617	0.834393
cds-C4N14_01130	CDS	endonuclease	7.41733	0.114399	0.669749	0.834393
cds-C4N14_02025	CDS	sodium:alanine symporter family protein	7.58654	-0.0612556	0.670577	0.834393
cds-C4N14_01795	CDS	flavodoxin	8.43709	-0.0619769	0.670927	0.834393
cds-C4N14_06255	CDS	hypothetical protein	8.89128	-0.177245	0.671982	0.834393
cds-C4N14_00550	CDS	hypothetical protein	4.52516	-0.0971369	0.672449	0.834393
cds-C4N14_00290	CDS	hypothetical protein	3.96577	-0.125537	0.672599	0.834393
cds-C4N14_09520	CDS	glycosyltransferase family 9 protein	7.16961	0.0942118	0.672631	0.834393
cds-C4N14_04620	CDS	hypothetical protein	4.45536	0.186869	0.672933	0.834393
cds-C4N14_02250	CDS	hypothetical protein	5.13844	0.0783092	0.673572	0.834393
cds-C4N14_09410	CDS	adenine nucleotide alpha hydrolase	9.46144	0.051224	0.673605	0.834393
cds-C4N14_04445	CDS	type II toxin-antitoxin system RelE/ParE family toxin	9.64302	-0.0601149	0.673763	0.834393
cds-C4N14_03825	CDS	MBL fold metallo-hydrolase	7.10384	0.0744484	0.673978	0.834393
cds-C4N14_04735	CDS	Na/Pi cotransporter family protein	7.10253	-0.0804876	0.674444	0.834481
cds-C4N14_00370	CDS	peptidoglycan editing factor PgeF	5.92485	-0.0702123	0.67675	0.836342
cds-C4N14_10175	CDS	ABC transporter ATP-binding protein	5.34265	-0.102688	0.67688	0.836342
cds-C4N14_04040	CDS	flavodoxin	3.39328	0.137931	0.677408	0.836342
cds-C4N14_07640	CDS	NAD(P)H-dependent glycerol-3-phosphate dehydrogenase	6.74522	-0.062732	0.677583	0.836342
cds-C4N14_07495	CDS	poly-gamma-glutamate biosynthesis protein PgsC	3.63554	0.141522	0.678271	0.836342
cds-C4N14_07455	CDS	MATE family efflux transporter	8.00536	-0.0446704	0.678318	0.836342
cds-C4N14_08610	CDS	hypothetical protein	5.71213	0.0782834	0.679656	0.837504
cds-C4N14_02480	CDS	flavodoxin	9.71449	0.0622528	0.680714	0.837635
cds-C4N14_09305	CDS	DNA-binding response regulator	5.0954	0.111255	0.680736	0.837635
cds-C4N14_05650	CDS	cell surface protein	5.35858	0.0755735	0.681176	0.837635
cds-fusolisin	CDS	serine protease	9.67805	-0.0637814	0.681345	0.837635
cds-C4N14_01780	CDS	ribonucleotide-diphosphate reductase subunit beta	7.96923	0.078176	0.681944	0.837885
cds-C4N14_04830	CDS	histidine--tRNA ligase	7.26546	-0.068061	0.683032	0.838734
cds-C4N14_02765	CDS	ATPase	7.47722	0.0768058	0.684731	0.840333
cds-C4N14_08215	CDS	amino acid ABC transporter ATP-binding protein	5.19235	-0.090017	0.686167	0.840943
cds-C4N14_07425	CDS	cation transporter	5.26513	0.0718142	0.686206	0.840943
cds-C4N14_06465	CDS	phosphonates import ATP-binding protein PhnC	5.00267	0.099905	0.686419	0.840943
cds-C4N14_08320	CDS	SAM-dependent methyltransferase	3.96998	-0.107809	0.687046	0.841224
cds-C4N14_01545	CDS	IS3-like element ISFnu6 family transposase	3.22614	0.109178	0.689375	0.843588
cds-C4N14_06420	CDS	M3 family oligoendopeptidase	5.56433	-0.0765778	0.690036	0.843909
cds-C4N14_03170	CDS	hypothetical protein	5.72736	0.0689981	0.692479	0.846408
cds-C4N14_08020	CDS	BREX-1 system phosphatase PglZ type A	6.2993	-0.0671532	0.694253	0.847739
FunR27	ncRNA	sRNA	9.16749	0.139693	0.694369	0.847739
cds-C4N14_06835	CDS	DUF3100 domain-containing protein	5.01668	-0.0968468	0.694787	0.84776
cds-C4N14_02755	CDS	ethanolamine utilization protein EutP	5.17256	-0.076141	0.695619	0.848036
cds-C4N14_01760	CDS	sodium/proline symporter PutP	8.03642	-0.0464788	0.695814	0.848036
cds-C4N14_06145	CDS	RloB domain-containing protein	4.60609	0.0911814	0.696275	0.84811
cds-C4N14_00785	CDS	30S ribosomal protein S10	10.2484	-0.0698068	0.697772	0.849445
cds-C4N14_07005	CDS	CvpA family protein	6.28922	0.0752486	0.698294	0.849591
cds-C4N14_08925	CDS	hypothetical protein	7.29942	0.114359	0.700663	0.851739
cds-C4N14_03420	CDS	protease	6.24293	-0.0561292	0.701224	0.851739
cds-C4N14_02555	CDS	chorismate mutase	3.3668	-0.129975	0.701266	0.851739
cds-C4N14_07035	CDS	RluA family pseudouridine synthase	6.69585	-0.0566765	0.702595	0.852284
cds-C4N14_10830	CDS	tRNA guanosine(34) transglycosylase Tgt	6.52387	-0.0546324	0.70277	0.852284
cds-C4N14_08505	CDS	ATP-dependent DNA helicase	7.69763	-0.0439412	0.703212	0.852284
cds-C4N14_10000	CDS	urea carboxylase	4.58858	0.0813551	0.703325	0.852284
cds-C4N14_00710	CDS	30S ribosomal protein S8	8.09423	-0.0633903	0.704072	0.85244
ncRNA18	ncRNA	sRNA	3.17881	-0.171612	0.704259	0.85244
cds-C4N14_03760	CDS	amino acid transporter	4.60822	0.1077	0.704908	0.852738
cds-C4N14_06135	CDS	DNA polymerase IV	4.5184	0.0869374	0.705346	0.85278
cds-C4N14_10760	CDS	hypothetical protein	3.47621	0.102864	0.706053	0.853028
cds-C4N14_06130	CDS	hypothetical protein	7.21415	0.0467216	0.706357	0.853028
ncRNA4	ncRNA	sRNA	3.26066	-0.162692	0.707502	0.85364
cds-C4N14_04915	CDS	ABC transporter ATP-binding protein	5.68825	0.0815925	0.70767	0.85364
cds-C4N14_05910	CDS	glycosyltransferase	5.36189	-0.101886	0.708301	0.853914
cds-C4N14_10385	CDS	N-acetyltransferase	9.33763	-0.0781294	0.710413	0.855413
cds-C4N14_00525	CDS	electron transport complex subunit RsxE	6.2046	-0.0839605	0.710699	0.855413
cds-C4N14_06985	CDS	hypothetical protein	3.35588	-0.133609	0.710757	0.855413
cds-C4N14_09635	CDS	toxin-antitoxin system YwqK family antitoxin	4.45525	0.12682	0.712567	0.857105
cds-C4N14_01315	CDS	pyruvate-flavodoxin oxidoreductase	1.89626	0.278279	0.713393	0.857611
cds-C4N14_05315	CDS	endo alpha-12C4 polygalactosaminidase	4.78897	0.127656	0.714273	0.857769
cds-C4N14_07110	CDS	HPr kinase/phosphorylase	7.00831	-0.059491	0.714557	0.857769
FunR45	ncRNA	sRNA	12.1498	-0.225985	0.71474	0.857769
cds-C4N14_06205	CDS	hypothetical protein	4.57852	0.0827369	0.717021	0.860019
cds-C4N14_08005	CDS	DUF1788 domain-containing protein	3.91219	-0.120871	0.718351	0.860744
cds-C4N14_08105	CDS	shikimate kinase	6.30249	-0.0569603	0.7188	0.860744
cds-C4N14_08885	CDS	metal ABC transporter permease	7.04761	0.130433	0.719112	0.860744
cds-C4N14_06965	CDS	branched-chain amino acid ABC transporter	3.80329	-0.0865333	0.719252	0.860744
cds-C4N14_05995	CDS	SMI1/KNR4 family protein	7.29809	0.0413573	0.720843	0.862161
cds-C4N14_04680	CDS	adhesion protein FadA	12.3389	-0.0614036	0.722862	0.862919
cds-C4N14_09430	CDS	phospho-sugar mutase	8.2187	0.0492229	0.722979	0.862919
cds-C4N14_10120	CDS	hypothetical protein	8.97085	-0.0458727	0.723231	0.862919
cds-C4N14_05830	CDS	sensor histidine kinase	6.18158	0.0491654	0.723244	0.862919
cds-C4N14_00115	CDS	RNA polymerase subunit sigma-70	4.74567	0.139349	0.723515	0.862919
cds-C4N14_06830	CDS	DUF340 domain-containing protein	5.1236	-0.081524	0.72468	0.863822
cds-C4N14_01520	CDS	NUDIX domain-containing protein	7.9796	-0.048591	0.725202	0.863958
cds-C4N14_01225	CDS	4-amino-4-deoxychorismate lyase	3.60978	-0.154745	0.727131	0.865768
cds-C4N14_08275	CDS	YitT family protein	6.07262	0.0738876	0.729093	0.866761
cds-C4N14_00500	CDS	N-acetyltransferase	4.33971	-0.0991063	0.729126	0.866761
cds-C4N14_05185	CDS	ATP synthase F1 subunit epsilon	5.56469	-0.0871912	0.729193	0.866761
cds-C4N14_03875	CDS	aquaporin family protein	6.41124	-0.056672	0.729811	0.867009
cds-fscp1	CDS	fspC1	11.5207	-0.115919	0.730232	0.867023
cds-C4N14_04355	CDS	ABC transporter ATP-binding protein	5.18497	-0.106062	0.730766	0.86717
cds-C4N14_02205	CDS	galactokinase	6.69898	-0.0491157	0.732618	0.868872
FunR15	ncRNA	sRNA	6.74423	0.173754	0.734633	0.868872
cds-C4N14_05065	CDS	glycerol-3-phosphate responsive antiterminator	5.44374	-0.0747748	0.734709	0.868872
cds-C4N14_00685	CDS	50S ribosomal protein L15	9.65542	-0.0495841	0.735342	0.868872
cds-C4N14_10170	CDS	antibiotic biosynthesis monooxygenase	7.92149	-0.0687714	0.735346	0.868872
cds-C4N14_07605	CDS	bifunctional adenosylcobinamide kinase/adenosylcobinamide-phosphate guanylyltransferase	7.17822	-0.0503986	0.735691	0.868872
cds-C4N14_05970	CDS	flavodoxin family protein	2.60663	0.138711	0.735879	0.868872
cds-C4N14_01505	CDS	2-C-methyl-D-erythritol 22C4-cyclodiphosphate synthase	4.63922	-0.0857598	0.736002	0.868872
cds-C4N14_10210	CDS	DUF2318 domain-containing protein	6.81981	0.0488185	0.73614	0.868872
cds-C4N14_02110	CDS	fimbrial assembly protein	3.87666	0.0956454	0.736951	0.868872
cds-C4N14_09105	CDS	SIS domain-containing protein	2.73483	0.119488	0.73701	0.868872
cds-C4N14_02200	CDS	YfcC family protein	8.37166	0.0538009	0.737125	0.868872
cds-C4N14_00620	CDS	coproporphyrinogen III oxidase	5.22307	-0.0852103	0.739338	0.870378
cds-C4N14_09865	CDS	flavodoxin	13.0039	0.0582497	0.739401	0.870378
cds-C4N14_08360	CDS	ABC transporter ATP-binding protein	5.15361	0.111015	0.739786	0.870378
cds-C4N14_04425	CDS	leucine-rich repeat domain-containing protein	8.28449	0.0693093	0.740047	0.870378
cds-C4N14_08195	CDS	DNA alkylation repair protein	6.27578	0.0527346	0.742117	0.872019
cds-C4N14_07150	CDS	hypothetical protein	11.8074	-0.041244	0.742266	0.872019
cds-C4N14_09935	CDS	hypothetical protein	3.77893	-0.11796	0.743719	0.873241
cds-C4N14_09585	CDS	hypothetical protein	5.08254	0.0680789	0.74495	0.874201
cds-C4N14_07120	CDS	cell division protein SepF	10.9165	0.0588574	0.745548	0.874215
cds-C4N14_03955	CDS	hypothetical protein	5.21277	0.0671707	0.74595	0.874215
cds-C4N14_10855	CDS	HlyC/CorC family transporter	6.54212	-0.0580451	0.746201	0.874215
cds-C4N14_04480	CDS	Crp/Fnr family transcriptional regulator	7.39017	0.0672452	0.748649	0.876599
cds-C4N14_09195	CDS	ribonuclease R	6.01827	0.0576249	0.750579	0.877921
cds-C4N14_08095	CDS	WYL domain-containing protein	4.43953	-0.108732	0.750887	0.877921
cds-C4N14_08310	CDS	hypothetical protein	4.29275	0.0870732	0.751176	0.877921
cds-C4N14_06450	CDS	2-hydroxyglutaryl-CoA dehydratase	8.34452	-0.0383556	0.751438	0.877921
cds-C4N14_01985	CDS	hypothetical protein	7.58434	-0.046421	0.753573	0.879388
cds-C4N14_08190	CDS	SpoIID/LytB domain-containing protein	6.6695	-0.0611347	0.754426	0.879388
cds-C4N14_04390	CDS	CoA transferase subunit A	7.62749	-0.0432275	0.754508	0.879388
cds-C4N14_03185	CDS	hypothetical protein	8.95375	-0.0497519	0.75478	0.879388
cds-C4N14_00350	CDS	dihydrodipicolinate synthase family protein	4.70037	-0.0864996	0.755006	0.879388
cds-C4N14_10235	CDS	ABC transporter permease	7.32835	-0.052479	0.755185	0.879388
cds-C4N14_06455	CDS	pyridoxamine 5-phosphate oxidase	13.7542	-0.0888407	0.756333	0.88024
cds-C4N14_06610	CDS	ABC transporter ATP-binding protein	5.31251	-0.058074	0.758622	0.882094
cds-C4N14_03390	CDS	hypothetical protein	3.58997	-0.110642	0.760339	0.882094
cds-C4N14_08410	CDS	septum formation inhibitor Maf	4.72894	0.0761655	0.760407	0.882094
cds-C4N14_06005	CDS	UDP-N-acetylmuramoyl-L-alanyl-D-glutamate--22C6-diaminopimelate ligase	7.41702	0.0404386	0.760585	0.882094
cds-C4N14_08125	CDS	HU family DNA-binding protein	14.5026	-0.070053	0.760703	0.882094
cds-C4N14_10570	CDS	ABC transporter ATP-binding protein	4.4452	0.0630575	0.761009	0.882094
ncRNA3	ncRNA	sRNA	9.69498	0.136732	0.761189	0.882094
cds-C4N14_03555	CDS	transcriptional regulator	12.02	-0.0709903	0.761259	0.882094
cds-C4N14_00510	CDS	hypothetical protein	5.32575	-0.0582499	0.76294	0.883558
cds-C4N14_02690	CDS	glycine--tRNA ligase subunit beta	7.96766	-0.0390332	0.763608	0.883848
cds-C4N14_05955	CDS	EamA/RhaT family transporter	7.23389	-0.0565081	0.766734	0.886981
cds-C4N14_00225	CDS	ArsA family ATPase	7.54903	0.06591	0.767197	0.887033
cds-C4N14_00740	CDS	50S ribosomal protein L29	6.18772	0.072268	0.769864	0.889629
cds-C4N14_07450	CDS	inositol phosphorylceramide synthase	7.44961	-0.0491096	0.771703	0.890901
cds-C4N14_09090	CDS	PTS mannose/fructose/sorbose/N-acetylgalactosamine transporter subunit IIC	2.33657	0.156847	0.772151	0.890901
cds-C4N14_04130	CDS	acyl carrier protein	13.9251	0.0567506	0.772226	0.890901
cds-C4N14_02180	CDS	ABC transporter ATP-binding protein	6.66596	-0.0561778	0.773312	0.891668
cds-C4N14_07010	CDS	YjgP/YjgQ family permease	6.8242	-0.0483922	0.774217	0.891849
cds-C4N14_10880	CDS	PTS sugar transporter subunit IIA	6.07521	-0.0438605	0.775091	0.891849
cds-C4N14_03245	CDS	tetratricopeptide repeat protein	7.09767	0.0469915	0.775279	0.891849
cds-C4N14_03425	CDS	phosphatidylglycerophosphatase A	4.6245	0.0655133	0.77542	0.891849
cds-C4N14_02515	CDS	DUF421 domain-containing protein	4.65444	0.094051	0.77563	0.891849
cds-C4N14_03665	CDS	NCS2 family permease	6.29439	0.0432985	0.776366	0.891849
cds-C4N14_05975	CDS	transcriptional regulator	7.21427	0.0439316	0.776787	0.891849
cds-C4N14_09820	CDS	hypothetical protein	10.8138	-0.078005	0.77684	0.891849
cds-C4N14_05220	CDS	ATP synthase F0 subunit A	6.90402	0.0485181	0.777797	0.892393
cds-C4N14_00535	CDS	RnfABCDGE type electron transport complex subunit D	7.4297	0.048805	0.778156	0.892393
cds-C4N14_09340	CDS	DNA helicase RecQ	6.95187	0.0395785	0.778971	0.892844
cds-C4N14_05190	CDS	ATP synthase subunit beta	8.3925	0.0420959	0.780588	0.894104
cds-C4N14_05850	CDS	TRAP transporter large permease	6.9486	0.0535989	0.78136	0.894104
cds-C4N14_10715	CDS	phospho-N-acetylmuramoyl-pentapeptide-transferase	6.82764	-0.0360914	0.78173	0.894104
cds-C4N14_02915	CDS	ATP-dependent Clp protease ATP-binding subunit ClpX	7.4871	0.0379135	0.78176	0.894104
cds-C4N14_10490	CDS	S-methyl-5-thioribose kinase	5.22008	-0.0637213	0.782754	0.894758
cds-C4N14_09920	CDS	ribosome-associated translation inhibitor RaiA	10.357	-0.0477224	0.783744	0.895405
cds-C4N14_08465	CDS	DUF1576 domain-containing protein	7.17072	0.0401831	0.785083	0.896019
cds-C4N14_05415	CDS	hypothetical protein	3.26715	0.0864097	0.785325	0.896019
cds-C4N14_00795	CDS	ABC transporter ATP-binding protein	5.16143	0.057061	0.785551	0.896019
cds-C4N14_09765	CDS	hypothetical protein	2.61496	0.19445	0.78653	0.896598
cds-C4N14_01125	CDS	hypothetical protein	6.27447	0.043553	0.786906	0.896598
cds-C4N14_08150	CDS	DUF4299 domain-containing protein	5.63915	-0.0494363	0.787954	0.897149
cds-C4N14_02805	CDS	ethanolamine utilization protein	4.38534	0.0937325	0.788237	0.897149
cds-C4N14_09455	CDS	helix-turn-helix domain-containing protein	6.49701	-0.0548659	0.790102	0.898588
cds-C4N14_09130	CDS	DNA lyase	6.73397	-0.0498759	0.79035	0.898588
cds-C4N14_05370	CDS	ABC transporter permease	6.92	0.0504803	0.791584	0.898972
cds-C4N14_02320	CDS	metallophosphoesterase	4.78788	0.0667134	0.791914	0.898972
cds-C4N14_08645	CDS	phosphatidylinositol-4-phosphate 5-kinase	5.6174	-0.0520019	0.791962	0.898972
cds-C4N14_08385	CDS	tRNA 2-thiouridine(34) synthase MnmA	8.45476	-0.0368952	0.793403	0.89972
cds-C4N14_03370	CDS	hypothetical protein	3.68406	-0.0802895	0.793471	0.89972
cds-C4N14_00840	CDS	30S ribosomal protein S18	11.0266	-0.0434983	0.793907	0.899733
cds-C4N14_03215	CDS	ABC transporter substrate-binding protein	4.51141	0.0745089	0.796564	0.902261
cds-C4N14_00205	CDS	electron transfer flavoprotein subunit beta/FixA family protein	5.51227	-0.0665704	0.797319	0.902634
cds-C4N14_01110	CDS	AAA family ATPase	5.83309	0.063465	0.798926	0.90397
cds-C4N14_02310	CDS	phenylalanine--tRNA ligase subunit beta	7.77635	0.0339462	0.800017	0.90472
cds-C4N14_05050	CDS	30S ribosomal protein S9	12.3424	0.0467069	0.801324	0.905476
cds-C4N14_05455	CDS	16S rRNA (guanine(966)-N(2))-methyltransferase RsmD	7.00488	-0.0508394	0.801541	0.905476
cds-C4N14_09690	CDS	patatin family protein	6.42456	-0.0376523	0.802057	0.905576
cds-C4N14_07525	CDS	D-glycero-beta-D-manno-heptose 1-phosphate adenylyltransferase	4.53188	-0.0610758	0.806647	0.908767
cds-C4N14_02385	CDS	tRNA uridine-5-carboxymethylaminomethyl(34) synthesis enzyme MnmG	7.71314	-0.0366092	0.807266	0.908767
cds-C4N14_10240	CDS	ABC transporter ATP-binding protein	5.37214	0.0509895	0.807357	0.908767
cds-C4N14_02265	CDS	DNA replication protein	3.47531	0.0765789	0.807897	0.908767
cds-C4N14_09330	CDS	penicillin-binding protein 1C	6.60331	0.0388985	0.80795	0.908767
cds-C4N14_03100	CDS	FAD-binding protein	12.6401	-0.107619	0.808143	0.908767
cds-C4N14_00680	CDS	preprotein translocase subunit SecY	11.213	-0.0346436	0.808464	0.908767
cds-C4N14_02675	CDS	signal peptidase II	6.0377	0.0461732	0.808468	0.908767
cds-C4N14_03855	CDS	diguanylate cyclase	3.66655	-0.102056	0.809025	0.908767
cds-C4N14_05900	CDS	lipopolysaccharide heptosyltransferase family protein	6.25875	-0.0493133	0.809848	0.908767
cds-C4N14_00815	CDS	peptide-binding protein	7.41189	0.0280715	0.809951	0.908767
cds-C4N14_08670	CDS	bifunctional phosphopantothenoylcysteine decarboxylase/phosphopantothenate--cysteine ligase CoaBC	6.85184	-0.0468462	0.810266	0.908767
cds-C4N14_06330	CDS	hypothetical protein	2.46569	-0.117146	0.810948	0.908767
cds-C4N14_01945	CDS	dicarboxylate/amino acid:cation symporter	10.0766	-0.0326795	0.811308	0.908767
cds-C4N14_02790	CDS	BMC domain-containing protein	5.60964	0.0552979	0.812324	0.908767
cds-C4N14_02085	CDS	hypothetical protein	5.10675	-0.0640603	0.812408	0.908767
cds-C4N14_01890	CDS	preprotein translocase subunit SecE	9.19215	-0.0471459	0.812439	0.908767
cds-C4N14_10430	CDS	hypothetical protein	2.81249	-0.0781004	0.812611	0.908767
cds-C4N14_04580	CDS	Trk system potassium transporter TrkA	6.54342	-0.0361572	0.813998	0.909838
cds-C4N14_04220	CDS	coproporphyrinogen III oxidase	2.47209	-0.151317	0.814963	0.910018
cds-C4N14_06110	CDS	16S rRNA (cytidine(1402)-2-O)-methyltransferase	7.39076	-0.0296608	0.8154	0.910018
cds-C4N14_06360	CDS	primosomal protein N	6.56469	0.0360722	0.815529	0.910018
cds-C4N14_07050	CDS	pyridoxamine 5-phosphate oxidase family protein	5.81613	0.0407052	0.816147	0.910018
cds-C4N14_04205	CDS	hypothetical protein	3.07851	-0.0959585	0.816308	0.910018
cds-C4N14_10320	CDS	citrate lyase ACP	5.35289	0.0741283	0.817577	0.910267
cds-C4N14_09515	CDS	lipopolysaccharide biosynthesis protein	4.25668	0.0738741	0.817717	0.910267
cds-C4N14_06090	CDS	1-deoxy-D-xylulose-5-phosphate synthase	8.46725	0.0316711	0.817821	0.910267
cds-C4N14_05145	CDS	D-tyrosyl-tRNA(Tyr) deacylase	4.68768	0.0390707	0.823199	0.915475
cds-C4N14_10865	CDS	bifunctional methylenetetrahydrofolate dehydrogenase/methenyltetrahydrofolate cyclohydrolase	6.73017	-0.0406103	0.823365	0.915475
cds-C4N14_10580	CDS	branched-chain amino acid ABC transporter permease	3.68583	0.0819208	0.825204	0.917038
cds-C4N14_10105	CDS	6-phosphofructokinase	7.8538	0.0347606	0.826465	0.917404
cds-C4N14_06400	CDS	dicarboxylate/amino acid:cation symporter	11.6697	-0.0299159	0.826575	0.917404
cds-C4N14_00630	CDS	ATP-binding protein	6.53231	0.0620177	0.826834	0.917404
cds-C4N14_04060	CDS	hemolysin activator protein precursor	7.63705	0.0288725	0.827341	0.917486
cds-C4N14_10780	CDS	LacI family transcriptional regulator	2.94089	0.161227	0.828352	0.917746
cds-C4N14_05735	CDS	MBL fold metallo-hydrolase	6.69872	0.0349017	0.828443	0.917746
cds-C4N14_05480	CDS	1-deoxy-D-xylulose-5-phosphate reductoisomerase	6.795	-0.0314469	0.829413	0.918313
cds-C4N14_03365	CDS	hypothetical protein	5.0371	0.0436047	0.829822	0.918313
cds-C4N14_10835	CDS	bifunctional (p)ppGpp synthetase/guanosine-32C5-bis(diphosphate) 3-pyrophosphohydrolase	6.9737	-0.0289756	0.831487	0.919675
cds-C4N14_00605	CDS	TIGR00282 family metallophosphoesterase	6.20236	-0.0394382	0.832571	0.92027
cds-C4N14_02680	CDS	glycine--tRNA ligase subunit alpha	8.22695	-0.0323445	0.832895	0.92027
cds-C4N14_02380	CDS	tRNA uridine-5-carboxymethylaminomethyl(34) synthesis GTPase MnmE	9.13516	-0.0290884	0.834356	0.921404
cds-C4N14_07415	CDS	precorrin-6A reductase	6.05449	0.0317554	0.836073	0.922285
cds-C4N14_00635	CDS	hypothetical protein	9.94538	-0.0352629	0.836536	0.922285
cds-C4N14_04750	CDS	hypothetical protein	5.62588	-0.0496448	0.836837	0.922285
cds-C4N14_02965	CDS	branched chain amino acid aminotransferase	7.70022	0.0386325	0.836896	0.922285
cds-C4N14_09450	CDS	hypothetical protein	7.4924	0.0250584	0.838686	0.923776
cds-C4N14_04845	CDS	ABC transporter permease	3.8931	-0.0533888	0.843209	0.928275
cds-C4N14_09480	CDS	hypothetical protein	6.66772	-0.0410027	0.845604	0.930428
cds-C4N14_09905	CDS	hypothetical protein	3.87092	-0.063959	0.846294	0.930703
cds-C4N14_04685	CDS	ABC transporter permease	6.4038	-0.0300182	0.847219	0.931237
cds-C4N14_03075	CDS	sodium-dependent transporter	7.98459	0.0287404	0.848131	0.931755
cds-C4N14_09770	CDS	alanine racemase	7.8572	-0.0295417	0.850332	0.932894
cds-C4N14_00870	CDS	DNA-binding protein	5.9314	0.0279735	0.850475	0.932894
cds-C4N14_08240	CDS	pyruvate2C phosphate dikinase	7.81176	-0.0402269	0.850811	0.932894
cds-C4N14_04170	CDS	DNA integrity scanning protein DisA	8.02882	0.0231556	0.851337	0.932894
cds-C4N14_01250	CDS	V-type ATP synthase subunit B	5.43777	0.0423936	0.85174	0.932894
cds-C4N14_08050	CDS	hypothetical protein	6.51997	0.0257438	0.852238	0.932894
cds-C4N14_10140	CDS	peptide chain release factor 2	6.65728	-0.0304815	0.852251	0.932894
cds-C4N14_06105	CDS	S41 family peptidase	7.81616	-0.0214907	0.853591	0.933263
cds-C4N14_09120	CDS	sodium:proton antiporter	8.66925	-0.0249359	0.853603	0.933263
cds-C4N14_04715	CDS	enoyl-CoA hydratase	7.93415	0.0270288	0.853944	0.933263
cds-C4N14_02005	CDS	ImmA/IrrE family metallo-endopeptidase	5.44822	0.0335987	0.854352	0.933263
cds-C4N14_02090	CDS	DUF1275 domain-containing protein	8.1978	0.0236043	0.855308	0.933825
cds-C4N14_03805	CDS	hypothetical protein	11.6069	0.0319964	0.856299	0.934225
cds-C4N14_08620	CDS	hypothetical protein	6.5522	-0.0322103	0.856557	0.934225
cds-C4N14_06700	CDS	excinuclease ABC subunit C	6.76315	0.0392088	0.857193	0.93438
cds-C4N14_06635	CDS	Holliday junction branch migration protein RuvA	5.90077	-0.0350689	0.857891	0.93438
cds-C4N14_02280	CDS	hypothetical protein	6.08031	-0.0331091	0.858023	0.93438
cds-C4N14_10565	CDS	PhzF family phenazine biosynthesis protein	5.63314	-0.0335414	0.858626	0.934556
cds-C4N14_02885	CDS	DUF448 domain-containing protein	4.73484	-0.0554504	0.860862	0.936301
cds-C4N14_04035	CDS	TetR/AcrR family transcriptional regulator	9.66796	0.0489497	0.861114	0.936301
cds-C4N14_04330	CDS	sensor histidine kinase	7.21673	0.0269048	0.862505	0.937332
cds-C4N14_07725	CDS	thiamine diphosphokinase	3.98745	-0.0560303	0.864677	0.939169
cds-C4N14_00060	CDS	bifunctional diaminohydroxyphosphoribosylaminopyrimidine deaminase/5-amino-6-(5-phosphoribosylamino)uracil reductase RibD	7.22708	-0.0323371	0.865082	0.939169
cds-C4N14_05510	CDS	RNA polymerase sigma factor RpoD	6.59259	0.0410062	0.866286	0.939585
cds-C4N14_08080	CDS	ABC transporter ATP-binding protein	5.76696	-0.0363905	0.866353	0.939585
cds-C4N14_07340	CDS	cobalt-precorrin-5B (C(1))-methyltransferase	5.59482	0.0296066	0.866858	0.939651
cds-C4N14_08560	CDS	hypothetical protein	6.73094	-0.029046	0.869173	0.941678
cds-C4N14_02420	CDS	DUF1877 domain-containing protein	6.50409	-0.0225985	0.871001	0.943013
cds-C4N14_08200	CDS	cytochrome c biogenesis protein CcdA	9.00639	-0.0268216	0.871393	0.943013
cds-C4N14_01715	CDS	methylated-DNA--[protein]-cysteine S-methyltransferase	9.54161	-0.0509318	0.871741	0.943013
cds-C4N14_07020	CDS	insulinase family protein	5.60457	-0.0366976	0.873007	0.943782
cds-C4N14_00050	CDS	nickel ABC transporter2C nickel/metallophore periplasmic binding protein	6.05393	0.0286937	0.873344	0.943782
cds-C4N14_04565	CDS	hypothetical protein	5.60864	0.0362676	0.873996	0.944005
cds-C4N14_04470	CDS	MgtC/SapB family protein	6.66722	0.0281542	0.874773	0.944359
cds-C4N14_09655	CDS	AcrB/AcrD/AcrF family protein	6.68448	0.025369	0.875216	0.944359
cds-C4N14_02300	CDS	toxin-antitoxin system YwqK family antitoxin	7.49328	-0.0203885	0.875934	0.944437
cds-C4N14_03890	CDS	hypothetical protein	6.06921	-0.0319102	0.87618	0.944437
cds-C4N14_06270	CDS	pyruvate:ferredoxin (flavodoxin) oxidoreductase	10.7346	-0.0220949	0.8789	0.946886
cds-C4N14_06025	CDS	DUF1963 domain-containing protein	6.71786	0.0232281	0.879585	0.947142
cds-C4N14_01340	CDS	thiazole synthase	5.19325	0.0392774	0.881367	0.948234
cds-C4N14_05560	CDS	isocitrate/isopropylmalate dehydrogenase family protein	3.64508	-0.0489643	0.881495	0.948234
cds-C4N14_01540	CDS	DUF1266 domain-containing protein	6.71625	-0.0225973	0.882722	0.948293
cds-C4N14_06550	CDS	hypothetical protein	3.45007	0.0537411	0.883083	0.948293
cds-C4N14_04850	CDS	ABC transporter permease	4.57596	-0.03362	0.883486	0.948293
cds-C4N14_10340	CDS	ATP-binding protein	5.37882	-0.0275741	0.883776	0.948293
cds-fspC3	CDS	fspC3	6.03719	0.033082	0.884054	0.948293
cds-C4N14_08745	CDS	LPS export ABC transporter ATP-binding protein	6.0193	0.0248478	0.884243	0.948293
cds-C4N14_01575	CDS	sodium/glutamate symporter	5.84755	0.0219457	0.884758	0.948293
cds-C4N14_07670	CDS	hydrolase	5.58612	-0.0238866	0.885133	0.948293
cds-C4N14_06410	CDS	toxin-antitoxin system YwqK family antitoxin	4.64801	-0.0393364	0.885885	0.948618
cds-C4N14_07900	CDS	glucose-1-phosphate adenylyltransferase	6.66719	0.0290139	0.890111	0.952453
cds-C4N14_02270	CDS	hypothetical protein	4.69445	-0.0351197	0.890839	0.952453
cds-C4N14_08405	CDS	hypothetical protein	7.3957	0.0268717	0.891179	0.952453
cds-C4N14_07820	CDS	sulfurtransferase	6.51364	-0.0196046	0.891615	0.952453
cds-C4N14_05930	CDS	glycosyltransferase	6.4333	0.029085	0.891947	0.952453
FunR39	ncRNA	sRNA	9.41024	0.0312564	0.892328	0.952453
cds-C4N14_02405	CDS	transcription repressor NadR	6.31175	0.0239802	0.892615	0.952453
cds-C4N14_01565	CDS	ABC transporter permease	7.34212	0.0310946	0.893172	0.952567
cds-C4N14_09550	CDS	preprotein translocase subunit SecG	11.3187	0.0230218	0.894558	0.953565
cds-C4N14_04490	CDS	DNA-binding response regulator	4.95616	0.02552	0.897246	0.955948
cds-C4N14_06710	CDS	CoA-disulfide reductase	9.99838	0.0223688	0.89859	0.956761
cds-C4N14_02670	CDS	isoleucine--tRNA ligase	8.5498	-0.0169629	0.898913	0.956761
cds-C4N14_08085	CDS	efflux RND transporter periplasmic adaptor subunit	7.19504	-0.0211141	0.90078	0.958266
cds-C4N14_07675	CDS	KR domain-containing protein	4.50728	-0.0386755	0.9037	0.96089
cds-C4N14_10775	CDS	cyclically-permuted mutarotase family protein	3.94081	0.0521066	0.904635	0.961401
cds-C4N14_02190	CDS	tripartite tricarboxylate transporter TctB family protein	6.41599	-0.0163267	0.90529	0.961509
cds-C4N14_08845	CDS	ATP-binding protein	5.78562	0.0202149	0.906037	0.961509
cds-C4N14_00095	CDS	phosphatidylinositol-4-phosphate 5-kinase	2.1277	0.0482462	0.906098	0.961509
cds-C4N14_07865	CDS	hypothetical protein	1.81326	-0.0649654	0.907096	0.962085
cds-C4N14_09310	CDS	hypothetical protein	2.69289	-0.0647042	0.907738	0.962142
cds-C4N14_04505	CDS	MFS transporter	7.89239	0.0141544	0.908058	0.962142
[truncated: 119 more rows]

## Sheet: FNN23_FUS79_vs_PNAscr_30min
Supplementary Data SD1: Overview of RNA-seq - FNN23 FUS79 vs PNA scrambled 30 min
id	type	product	logCPM	logFC	PValue	FDR
cds-C4N14_07835	CDS	tRNA 2-thiocytidine(32) synthetase TtcA	7.25451	0.668292	9.03941e-05	0.1221
cds-C4N14_09830	CDS	RNA polymerase sigma factor	9.2325	0.845178	0.000115352	0.1221
cds-C4N14_04570	CDS	thymidylate synthase	7.56325	0.556563	0.000274692	0.193841
cds-C4N14_06065	CDS	hypothetical protein	6.92059	0.602884	0.00185429	0.741601
cds-C4N14_08265	CDS	histidine ammonia-lyase	6.74417	-0.602868	0.00203251	0.741601
cds-fspC3	CDS	fspC3	6.03719	0.785673	0.00277605	0.741601
cds-C4N14_00520	CDS	electron transport complex subunit RsxA	6.32211	-0.647053	0.00282272	0.741601
cds-C4N14_09850	CDS	tRNA (N6-isopentenyl adenosine(37)-C2)-methylthiotransferase MiaB	9.83053	0.477449	0.00283922	0.741601
cds-C4N14_03280	CDS	hypothetical protein	6.69117	0.706164	0.00315277	0.741601
cds-C4N14_06635	CDS	Holliday junction branch migration protein RuvA	5.90077	0.674615	0.0037926	0.793453
cds-C4N14_10790	CDS	C4-dicarboxylate ABC transporter permease	5.59217	0.910373	0.00441577	0.793453
cds-C4N14_05110	CDS	peptidylprolyl isomerase	6.23024	-0.610515	0.00449761	0.793453
cds-C4N14_04205	CDS	hypothetical protein	3.07851	-1.13934	0.00544248	0.825541
cds-C4N14_07720	CDS	LuxR family transcriptional regulator	5.56456	0.485334	0.00592565	0.825541
cds-C4N14_02475	CDS	toxin-antitoxin system YwqK family antitoxin	8.2799	0.473343	0.00599438	0.825541
cds-C4N14_10445	CDS	histidine transporter	4.37539	0.828312	0.00623933	0.825541
cds-C4N14_02255	CDS	hypothetical protein	2.71488	1.06309	0.00703719	0.876338
cds-C4N14_08840	CDS	hypothetical protein	4.10713	-0.741465	0.00828558	0.942539
cds-C4N14_01700	CDS	hypothetical protein	5.19579	-0.626694	0.00899151	0.942539
cds-C4N14_04775	CDS	ribosome maturation factor RimM	5.56485	0.700664	0.00973795	0.942539
cds-C4N14_08540	CDS	class I SAM-dependent methyltransferase	6.06568	0.470911	0.0100145	0.942539
cds-C4N14_03015	CDS	biotin transporter BioY	6.7431	-0.411632	0.01004	0.942539
cds-C4N14_09825	CDS	hypothetical protein	8.83915	0.513517	0.0115717	0.942539
cds-C4N14_03910	CDS	sigma-54-dependent Fis family transcriptional regulator	7.38741	-0.468956	0.0117756	0.942539
cds-C4N14_05525	CDS	hypothetical protein	6.80481	0.450194	0.0118517	0.942539
cds-C4N14_01295	CDS	transporter	5.93876	1.15321	0.0119275	0.942539
cds-C4N14_08740	CDS	hypothetical protein	4.25651	0.654041	0.0120211	0.942539
cds-C4N14_03025	CDS	hypothetical protein	8.64541	0.545588	0.0145514	0.998604
cds-C4N14_05310	CDS	hypothetical protein	4.62337	-0.674463	0.0146457	0.998604
cds-C4N14_00995	CDS	nucleotide sugar dehydrogenase	8.47858	0.437076	0.0150303	0.998604
cds-C4N14_08570	CDS	phosphoglycerate mutase	5.29399	-0.506674	0.0164061	0.998604
cds-C4N14_10685	CDS	cell division protein FtsQ	5.10159	0.730784	0.0200937	0.998604
cds-C4N14_07390	CDS	DUF4375 domain-containing protein	3.49863	0.976325	0.0215634	0.998604
cds-C4N14_04685	CDS	ABC transporter permease	6.4038	0.38795	0.0221709	0.998604
cds-C4N14_02320	CDS	metallophosphoesterase	4.78788	0.654726	0.0230779	0.998604
cds-C4N14_00250	CDS	ubiquinone biosynthesis methyltransferase UbiE	4.38132	0.722554	0.0261414	0.998604
cds-C4N14_09430	CDS	phospho-sugar mutase	8.2187	0.330404	0.0265535	0.998604
cds-C4N14_04295	CDS	FAD/NAD(P)-binding oxidoreductase	5.50248	-0.427375	0.0274204	0.998604
cds-C4N14_00530	CDS	RnfABCDGE type electron transport complex subunit G	6.30724	-0.504723	0.0274544	0.998604
cds-C4N14_09010	CDS	glutamyl-tRNA reductase	5.30798	0.564752	0.0282296	0.998604
cds-C4N14_06070	CDS	hypothetical protein	4.96497	0.644957	0.0292478	0.998604
cds-C4N14_05490	CDS	RIP metalloprotease RseP	6.34837	0.400563	0.0294281	0.998604
cds-C4N14_07465	CDS	sensor histidine kinase	5.55107	-0.478123	0.0295362	0.998604
cds-C4N14_03110	CDS	hypothetical protein	3.29589	0.782432	0.0303683	0.998604
cds-C4N14_04010	CDS	PTS beta-glucoside transporter subunit IIC	5.83312	-0.42257	0.0304305	0.998604
cds-C4N14_04225	CDS	ribosome biogenesis GTPase Der	7.31802	0.378513	0.0306435	0.998604
cds-C4N14_01885	CDS	transcription termination/antitermination factor NusG	9.35492	0.457665	0.0307796	0.998604
cds-C4N14_00525	CDS	electron transport complex subunit RsxE	6.2046	-0.499118	0.0309204	0.998604
cds-C4N14_07500	CDS	poly-gamma-glutamate system protein	6.09677	-0.40137	0.0311486	0.998604
cds-C4N14_03825	CDS	MBL fold metallo-hydrolase	7.10384	0.406432	0.0312378	0.998604
cds-C4N14_05585	CDS	methyltransferase	7.01744	0.24917	0.032192	0.998604
cds-C4N14_04545	CDS	ABC transporter ATP-binding protein	5.16905	0.583593	0.0325489	0.998604
cds-C4N14_03215	CDS	ABC transporter substrate-binding protein	4.51141	-0.610067	0.033577	0.998604
cds-C4N14_02815	CDS	ethanolamine utilization protein EutN	3.89758	-1.07897	0.0345052	0.998604
cds-C4N14_03740	CDS	hypothetical protein	4.93099	0.463312	0.034912	0.998604
cds-C4N14_07665	CDS	uracil-DNA glycosylase	5.03139	0.627075	0.0350572	0.998604
cds-C4N14_04655	CDS	heavy metal transporter	6.20597	0.445191	0.0368487	0.998604
cds-C4N14_05450	CDS	tRNA preQ1(34) S-adenosylmethionine ribosyltransferase-isomerase QueA	5.90024	0.377885	0.0372588	0.998604
cds-C4N14_05145	CDS	D-tyrosyl-tRNA(Tyr) deacylase	4.68768	-0.372134	0.0388513	0.998604
cds-C4N14_01990	CDS	adhesion protein FadA	2.92263	1.22799	0.0390967	0.998604
cds-C4N14_02130	CDS	prepilin peptidase	5.06018	-0.569155	0.039319	0.998604
cds-C4N14_08550	CDS	YgiQ family radical SAM protein	7.10346	0.362015	0.0394039	0.998604
cds-C4N14_03225	CDS	ABC transporter ATP-binding protein	3.45209	-0.629652	0.0397871	0.998604
cds-C4N14_01285	CDS	hypothetical protein	4.12124	0.65338	0.040507	0.998604
cds-C4N14_02810	CDS	ethanolamine utilization protein	4.15188	0.672159	0.0419724	0.998604
cds-C4N14_05645	CDS	hypothetical protein	2.24058	1.28349	0.0424392	0.998604
cds-C4N14_01345	CDS	sulfur carrier protein ThiS adenylyltransferase ThiF	1.92386	1.17182	0.0425016	0.998604
cds-C4N14_06350	CDS	septum formation initiator family protein	3.37737	0.793028	0.0447742	0.998604
cds-C4N14_08425	CDS	rRNA pseudouridine synthase	6.13519	0.346784	0.046055	0.998604
cds-C4N14_10295	CDS	Cys-tRNA(Pro) deacylase	3.39265	-0.939189	0.046821	0.998604
cds-C4N14_06180	CDS	hypothetical protein	5.15529	0.475494	0.0473629	0.998604
cds-C4N14_03820	CDS	CoF synthetase	5.2171	0.408962	0.0475687	0.998604
cds-C4N14_09565	CDS	TIGR00730 family Rossman fold protein	8.46395	0.293822	0.0479115	0.998604
cds-C4N14_00595	CDS	(d)CMP kinase	5.15417	0.410377	0.0483093	0.998604
cds-C4N14_09870	CDS	cell surface protein	4.59849	0.4722	0.0487976	0.998604
cds-C4N14_05350	CDS	polysaccharide deacetylase	6.35665	0.426702	0.0497379	0.998604
cds-C4N14_05970	CDS	flavodoxin family protein	2.60663	0.939653	0.0499871	0.998604
cds-C4N14_03285	CDS	hypothetical protein	7.89645	0.485027	0.0500275	0.998604
cds-C4N14_01925	CDS	hypothetical protein	5.45608	0.742667	0.0512585	0.998604
cds-C4N14_00600	CDS	50S ribosomal protein L11 methyltransferase	5.18546	-0.43321	0.0513286	0.998604
cds-C4N14_00045	CDS	ABC transporter permease	4.6887	0.600867	0.0530371	0.998604
cds-C4N14_09805	CDS	lipase	6.46757	0.303912	0.0548517	0.998604
cds-C4N14_04970	CDS	transcriptional regulator	3.22237	-1.13619	0.0550158	0.998604
cds-C4N14_09295	CDS	hypothetical protein	7.53827	-0.419088	0.0551109	0.998604
cds-C4N14_09820	CDS	hypothetical protein	10.8138	0.557456	0.0553371	0.998604
cds-C4N14_04610	CDS	adhesion protein FadA	6.07969	0.451063	0.0554275	0.998604
cds-C4N14_00035	CDS	ABC transporter ATP-binding protein	4.27324	-0.61985	0.0568166	0.998604
cds-C4N14_04580	CDS	Trk system potassium transporter TrkA	6.54342	0.306611	0.0596413	0.998604
cds-C4N14_09065	CDS	tRNA pseudouridine(55) synthase TruB	7.45851	0.316252	0.0604986	0.998604
cds-C4N14_07255	CDS	class I SAM-dependent methyltransferase	5.17065	0.89771	0.06141	0.998604
cds-C4N14_03465	CDS	AlwI family type II restriction endonuclease	5.10615	0.40118	0.0614445	0.998604
cds-C4N14_03470	CDS	biotin--[acetyl-CoA-carboxylase] ligase	4.4568	-0.547645	0.0618111	0.998604
cds-C4N14_07800	CDS	NUDIX hydrolase	4.59921	-0.49621	0.0622188	0.998604
cds-C4N14_03600	CDS	hypothetical protein	3.18881	-0.952304	0.0627934	0.998604
cds-C4N14_10345	CDS	DNA polymerase III subunit alpha	7.24758	0.247634	0.0628427	0.998604
cds-C4N14_05935	CDS	lipopolysaccharide biosynthesis protein	5.63449	-0.411705	0.0632857	0.998604
cds-C4N14_00720	CDS	50S ribosomal protein L5	8.16492	0.324196	0.0654486	0.998604
cds-C4N14_08405	CDS	hypothetical protein	7.3957	-0.375167	0.0659624	0.998604
cds-C4N14_01155	CDS	ABC transporter	1.72768	1.06656	0.0665789	0.998604
cds-C4N14_05245	CDS	ribosomal-protein-alanine N-acetyltransferase	4.08726	0.614776	0.0666765	0.998604
cds-C4N14_10835	CDS	bifunctional (p)ppGpp synthetase/guanosine-32C5-bis(diphosphate) 3-pyrophosphohydrolase	6.9737	0.265473	0.0674849	0.998604
cds-C4N14_04575	CDS	dihydrofolate reductase	5.02391	0.443589	0.0678337	0.998604
cds-C4N14_07440	CDS	DUF4198 domain-containing protein	6.40298	0.299168	0.0678405	0.998604
cds-C4N14_02465	CDS	toxin-antitoxin system YwqK family antitoxin	6.8433	0.323131	0.0685839	0.998604
cds-C4N14_01360	CDS	thiamine phosphate synthase	3.92491	0.700035	0.0687283	0.998604
cds-C4N14_08960	CDS	FMN-binding protein	9.48505	0.403623	0.068895	0.998604
cds-C4N14_00005	CDS	hypothetical protein	5.77175	-0.339464	0.069024	0.998604
cds-C4N14_04620	CDS	hypothetical protein	4.45536	0.805588	0.0709192	0.998604
cds-C4N14_07510	CDS	3-phosphoshikimate 1-carboxyvinyltransferase	6.19799	0.258294	0.0713867	0.998604
cds-C4N14_04585	CDS	CCA tRNA nucleotidyltransferase	7.30779	0.311357	0.0720706	0.998604
cds-C4N14_03490	CDS	tRNA (adenosine(37)-N6)-dimethylallyltransferase MiaA	6.21496	-0.299162	0.0729252	0.998604
cds-C4N14_09735	CDS	TonB-dependent receptor	4.46841	0.495891	0.0745883	0.998604
cds-C4N14_08355	CDS	coproporphyrinogen III oxidase family protein	3.76549	0.462861	0.0747801	0.998604
cds-C4N14_06225	CDS	CRISPR-associated protein Cas5	4.29733	0.500329	0.0756963	0.998604
cds-C4N14_05555	CDS	citrate:H+ symporter	6.1277	-0.312756	0.0768688	0.998604
cds-C4N14_09035	CDS	methyltransferase domain-containing protein	2.78926	-0.984346	0.0774517	0.998604
cds-C4N14_08035	CDS	metal ABC transporter	5.5293	0.3987	0.0774614	0.998604
cds-C4N14_03565	CDS	cytidine deaminase	5.50154	0.401316	0.0777897	0.998604
cds-C4N14_03005	CDS	ABC transporter ATP-binding protein	6.16055	0.319434	0.078617	0.998604
cds-C4N14_07655	CDS	KpsF/GutQ family sugar-phosphate isomerase	5.97072	-0.340648	0.0792334	0.998604
cds-C4N14_10525	CDS	methionine gamma-lyase	3.91706	-0.467673	0.079327	0.998604
cds-C4N14_02390	CDS	quinolinate synthase NadA	4.69854	0.487655	0.0798441	0.998604
cds-C4N14_07830	CDS	Cof-type HAD-IIB family hydrolase	5.18463	0.448146	0.0801204	0.998604
cds-C4N14_01845	CDS	guanylate kinase	5.96767	0.349456	0.0801648	0.998604
cds-C4N14_05285	CDS	hypothetical protein	5.33223	-0.521047	0.0802496	0.998604
cds-C4N14_00325	CDS	30S ribosomal protein S12	10.0124	0.262633	0.0807177	0.998604
cds-C4N14_09700	CDS	arginine--tRNA ligase	6.67852	0.274197	0.080739	0.998604
cds-C4N14_06945	CDS	DUF3307 domain-containing protein	4.33273	-0.494883	0.0808278	0.998604
cds-C4N14_04865	CDS	iron ABC transporter substrate-binding protein	3.36207	-0.649324	0.0822627	0.998604
cds-C4N14_06645	CDS	RNA 2-phosphotransferase	5.84707	-0.460666	0.0845384	0.998604
cds-C4N14_03245	CDS	tetratricopeptide repeat protein	7.09767	0.29757	0.0848509	0.998604
cds-C4N14_08715	CDS	methyltransferase domain-containing protein	7.78056	-0.214609	0.0858419	0.998604
cds-C4N14_03175	CDS	restriction endonuclease subunit S	2.56425	-0.591292	0.0860252	0.998604
cds-C4N14_04625	CDS	hypothetical protein	2.55044	1.68089	0.0869243	0.998604
cds-C4N14_06250	CDS	hypothetical protein	1.6687	-0.947591	0.0872303	0.998604
cds-C4N14_00780	CDS	50S ribosomal protein L3	9.53239	0.308451	0.087854	0.998604
FunR40	ncRNA	sRNA	4.06889	0.52665	0.0878658	0.998604
cds-C4N14_10705	CDS	undecaprenyldiphospho-muramoylpentapeptide beta-N-acetylglucosaminyltransferase	6.57826	-0.267557	0.0887723	0.998604
cds-C4N14_04845	CDS	ABC transporter permease	3.8931	-0.461785	0.0890036	0.998604
cds-C4N14_05820	CDS	glycosyltransferase family 39 protein	10.0588	0.2199	0.0899526	0.998604
cds-C4N14_01730	CDS	nucleotide exchange factor GrpE	7.95956	0.357108	0.0904117	0.998604
cds-C4N14_02620	CDS	endonuclease III	4.92149	-0.355546	0.0908491	0.998604
cds-C4N14_03290	CDS	glycerophosphodiester phosphodiesterase	3.21797	-0.741118	0.0909184	0.998604
cds-C4N14_00115	CDS	RNA polymerase subunit sigma-70	4.74567	0.743663	0.0923469	0.998604
cds-C4N14_05860	CDS	diguanylate cyclase	8.74064	0.349665	0.0938743	0.998604
cds-C4N14_02595	CDS	arsenate reductase family protein	5.90948	0.318219	0.0940084	0.998604
cds-C4N14_04850	CDS	ABC transporter permease	4.57596	-0.388598	0.0944724	0.998604
cds-C4N14_00770	CDS	50S ribosomal protein L23	6.48293	0.385207	0.0957503	0.998604
cds-C4N14_08630	CDS	elongation factor P maturation arginine rhamnosyltransferase EarP	4.83605	-0.371142	0.0968868	0.998604
cds-C4N14_03415	CDS	dephospho-CoA kinase	6.04146	0.38279	0.0971477	0.998604
cds-C4N14_05620	CDS	adenylate kinase	6.70552	0.248428	0.0978463	0.998604
cds-C4N14_06925	CDS	ABC transporter permease	1.71987	-1.16269	0.0984205	0.998604
cds-C4N14_04765	CDS	hypothetical protein	6.52767	0.32137	0.098809	0.998604
cds-C4N14_03430	CDS	damage-inducible protein CinA	6.88681	0.250008	0.0998239	0.998604
cds-C4N14_02600	CDS	branched-chain amino acid transport system II carrier protein	7.98996	-0.227593	0.0999729	0.998604
cds-C4N14_09125	CDS	AEC family transporter	8.45482	0.270395	0.101175	0.998604
cds-C4N14_07295	CDS	DUF4299 domain-containing protein	4.44983	0.420626	0.102019	0.998604
cds-C4N14_07320	CDS	Fic family protein	4.4275	0.486296	0.102836	0.998604
cds-C4N14_03850	CDS	leucine-rich repeat domain-containing protein	6.37389	-0.215898	0.103929	0.998604
cds-C4N14_09655	CDS	AcrB/AcrD/AcrF family protein	6.68448	-0.26993	0.104159	0.998604
cds-C4N14_01740	CDS	DUF4298 domain-containing protein	2.93211	0.634793	0.106489	0.998604
cds-C4N14_03870	CDS	glycerol kinase	7.17929	0.241291	0.107531	0.998604
cds-C4N14_04140	CDS	ribonuclease III	8.24366	0.369701	0.107921	0.998604
cds-C4N14_05210	CDS	ATP synthase subunit B	6.10455	0.362458	0.110785	0.998604
cds-C4N14_03495	CDS	hypothetical protein	9.76131	-0.317232	0.111359	0.998604
cds-C4N14_08105	CDS	shikimate kinase	6.30249	-0.257712	0.112694	0.998604
cds-C4N14_05595	CDS	single-stranded DNA-binding protein	7.5425	0.288748	0.113026	0.998604
cds-C4N14_10115	CDS	acetyl-CoA carboxylase carboxyl transferase subunit beta	8.23935	0.234864	0.114516	0.998604
cds-C4N14_10655	CDS	DUF1016 domain-containing protein	5.27259	-0.322657	0.114548	0.998604
cds-C4N14_07885	CDS	4-alpha-glucanotransferase	8.04786	-0.316175	0.114766	0.998604
cds-C4N14_10580	CDS	branched-chain amino acid ABC transporter permease	3.68583	0.64384	0.115269	0.998604
cds-C4N14_02945	CDS	glycine/betaine ABC transporter substrate-binding protein	7.4454	0.226033	0.115423	0.998604
cds-C4N14_09045	CDS	phosphoribosyl-ATP pyrophosphohydrolase	2.57031	0.850467	0.116188	0.998604
cds-C4N14_00055	CDS	62C7-dimethyl-8-ribityllumazine synthase	5.98525	0.298607	0.116307	0.998604
cds-C4N14_06890	CDS	hypothetical protein	4.42239	0.391421	0.116401	0.998604
cds-C4N14_04530	CDS	DUF2185 domain-containing protein	4.23703	0.436951	0.116456	0.998604
cds-C4N14_09590	CDS	cold-shock protein	12.2182	-0.315744	0.116707	0.998604
cds-C4N14_02730	CDS	hypothetical protein	2.77167	0.562586	0.117304	0.998604
cds-C4N14_04335	CDS	HTH domain-containing protein	9.03898	0.230908	0.117532	0.998604
cds-C4N14_10815	CDS	hypothetical protein	9.17758	0.21785	0.117887	0.998604
cds-C4N14_03680	CDS	ribose 5-phosphate isomerase B	7.1723	0.240533	0.120384	0.998604
cds-C4N14_06970	CDS	branched-chain amino acid ABC transporter permease	5.349	-0.402146	0.120703	0.998604
cds-C4N14_07565	CDS	homoserine kinase	3.89417	0.454522	0.121433	0.998604
cds-C4N14_04505	CDS	MFS transporter	7.89239	-0.195104	0.121754	0.998604
cds-C4N14_06980	CDS	flavodoxin	4.03435	-0.562546	0.123513	0.998604
cds-C4N14_02235	CDS	hypothetical protein	5.8816	0.289446	0.123538	0.998604
cds-C4N14_07710	CDS	Rrf2 family transcriptional regulator	6.07021	0.345159	0.124497	0.998604
cds-C4N14_06605	CDS	ABC transporter ATP-binding protein	3.08324	-0.479461	0.125508	0.998604
cds-C4N14_06175	CDS	heavy metal translocating P-type ATPase	8.5884	0.273794	0.126054	0.998604
cds-C4N14_08080	CDS	ABC transporter ATP-binding protein	5.76696	-0.33356	0.127724	0.998604
cds-C4N14_08095	CDS	WYL domain-containing protein	4.43953	-0.516938	0.128967	0.998604
cds-C4N14_10140	CDS	peptide chain release factor 2	6.65728	0.259936	0.129498	0.998604
cds-C4N14_02155	CDS	hypothetical protein	3.98789	0.397676	0.130361	0.998604
cds-C4N14_07685	CDS	spore photoproduct lyase	7.48929	-0.23078	0.130411	0.998604
cds-C4N14_05855	CDS	HAD family hydrolase	5.77642	-0.283139	0.130548	0.998604
cds-C4N14_08580	CDS	Fic family protein	4.15933	-0.382234	0.133818	0.998604
cds-C4N14_00645	CDS	diacylglyceryl transferase	6.45591	0.582894	0.134287	0.998604
cds-C4N14_01920	CDS	hypothetical protein	4.11666	-0.380704	0.135486	0.998604
cds-C4N14_06315	CDS	ISL3 family transposase	7.10986	-0.618606	0.137234	0.998604
cds-C4N14_01635	CDS	hypothetical protein	5.26868	0.280008	0.13776	0.998604
cds-C4N14_10030	CDS	50S ribosomal protein L19	12.6569	0.241894	0.139635	0.998604
cds-C4N14_06885	CDS	PLP-dependent cysteine synthase family protein	8.04572	0.219251	0.139674	0.998604
cds-C4N14_06840	CDS	amidohydrolase	5.2782	-0.371566	0.140303	0.998604
cds-C4N14_00110	CDS	leucine--tRNA ligase	8.26242	-0.168734	0.141155	0.998604
cds-C4N14_05575	CDS	phosphatidate cytidylyltransferase	5.42785	0.310339	0.141242	0.998604
cds-C4N14_07405	CDS	cobalt-precorrin 5A hydrolase	4.5811	0.420721	0.141263	0.998604
cds-C4N14_06105	CDS	S41 family peptidase	7.81616	0.177266	0.141412	0.998604
cds-C4N14_09395	CDS	hypothetical protein	5.35212	0.38485	0.1418	0.998604
cds-C4N14_06305	CDS	NAD(P)/FAD-dependent oxidoreductase	7.97402	0.220984	0.14221	0.998604
cds-C4N14_09130	CDS	DNA lyase	6.73397	0.290448	0.142982	0.998604
cds-C4N14_08270	CDS	ROK family protein	5.46532	0.22621	0.143953	0.998604
cds-C4N14_07205	CDS	hypothetical protein	5.6086	-0.283434	0.14509	0.998604
cds-C4N14_04555	CDS	ABC transporter permease	5.09193	-0.591148	0.149776	0.998604
cds-C4N14_09050	CDS	hypothetical protein	3.36384	0.498063	0.149906	0.998604
cds-C4N14_09165	CDS	ABC transporter ATP-binding protein	6.35415	-0.226495	0.149921	0.998604
cds-C4N14_06560	CDS	50S ribosomal protein L27	10.9204	0.358747	0.150898	0.998604
cds-C4N14_02655	CDS	DUF1353 domain-containing protein	1.67454	0.679664	0.151836	0.998604
cds-C4N14_05045	CDS	50S ribosomal protein L13	9.21861	0.353915	0.152574	0.998604
cds-C4N14_09340	CDS	DNA helicase RecQ	6.95187	-0.205328	0.153171	0.998604
cds-C4N14_05740	CDS	N-acetyltransferase	5.0052	0.376454	0.153322	0.998604
cds-C4N14_06680	CDS	dolichol-phosphate mannosyltransferase	8.29733	0.165475	0.153722	0.998604
cds-C4N14_09575	CDS	putative sulfate exporter family transporter	7.18946	-0.182273	0.154287	0.998604
cds-C4N14_00370	CDS	peptidoglycan editing factor PgeF	5.92485	0.249984	0.154296	0.998604
cds-C4N14_00540	CDS	electron transport complex subunit RsxC	8.48716	-0.200874	0.154385	0.998604
cds-C4N14_02020	CDS	HD domain-containing protein	8.20775	0.251423	0.15455	0.998604
cds-C4N14_03445	CDS	nitrogen regulatory IIA protein	6.16153	-0.247648	0.154569	0.998604
cds-C4N14_04740	CDS	DUF2156 domain-containing protein	5.6964	0.333861	0.155381	0.998604
cds-C4N14_06810	CDS	type I DNA topoisomerase	9.38723	0.190107	0.155462	0.998604
cds-C4N14_10650	CDS	CBS domain-containing protein	4.44419	0.360781	0.155822	0.998604
cds-C4N14_06415	CDS	hypothetical protein	1.23535	1.0579	0.15674	0.998604
cds-C4N14_02070	CDS	ABC transporter substrate-binding protein	6.59757	-0.314323	0.157088	0.998604
cds-C4N14_02015	CDS	TlpA family protein disulfide reductase	10.8889	0.281443	0.157804	0.998604
cds-C4N14_01985	CDS	hypothetical protein	7.58434	0.216243	0.158096	0.998604
cds-C4N14_00535	CDS	RnfABCDGE type electron transport complex subunit D	7.4297	-0.247213	0.158752	0.998604
cds-C4N14_10160	CDS	serine/threonine protein kinase	3.62191	-0.531255	0.159705	0.998604
cds-C4N14_05170	CDS	EamA/RhaT family transporter	7.35741	-0.205203	0.159905	0.998604
cds-C4N14_05295	CDS	hypothetical protein	4.39015	0.59231	0.160047	0.998604
cds-C4N14_03440	CDS	DegV family EDD domain-containing protein	8.86943	0.155113	0.160163	0.998604
cds-C4N14_10040	CDS	orotate phosphoribosyltransferase	4.37078	-0.474123	0.160636	0.998604
cds-C4N14_07970	CDS	integrase	5.76979	0.285623	0.160661	0.998604
cds-C4N14_10100	CDS	DUF496 domain-containing protein	5.44237	-0.441992	0.160677	0.998604
cds-C4N14_00355	CDS	IclR family transcriptional regulator	5.08687	0.324268	0.160964	0.998604
cds-C4N14_06985	CDS	hypothetical protein	3.35588	-0.50048	0.162618	0.998604
cds-C4N14_05135	CDS	phosphatidylserine decarboxylase	6.64865	-0.259239	0.162672	0.998604
cds-C4N14_03625	CDS	IS3 family transposase	5.82262	0.243131	0.162811	0.998604
cds-C4N14_06880	CDS	hypothetical protein	3.99024	-0.409482	0.163276	0.998604
cds-C4N14_08315	CDS	GTP-binding protein	4.67619	-0.294897	0.163843	0.998604
cds-C4N14_02950	CDS	ABC transporter ATP-binding protein	6.15998	-0.212828	0.164421	0.998604
cds-C4N14_05030	CDS	50S ribosomal protein L35	7.61441	0.507336	0.164589	0.998604
cds-C4N14_10715	CDS	phospho-N-acetylmuramoyl-pentapeptide-transferase	6.82764	0.18786	0.164835	0.998604
cds-C4N14_03955	CDS	hypothetical protein	5.21277	0.298776	0.165505	0.998604
cds-C4N14_06790	CDS	hypothetical protein	5.49031	-0.260081	0.165867	0.998604
cds-C4N14_10260	CDS	triose-phosphate isomerase	7.17593	0.24526	0.166168	0.998604
cds-C4N14_07130	CDS	hypothetical protein	4.4813	0.409099	0.167315	0.998604
cds-C4N14_10325	CDS	citrate (pro-3S)-lyase subunit beta	7.47072	0.301607	0.167756	0.998604
cds-C4N14_06210	CDS	CRISPR-associated endoribonuclease Cas6	5.54621	-0.316558	0.167846	0.998604
cds-C4N14_02395	CDS	L-aspartate oxidase	5.08226	0.530632	0.168695	0.998604
cds-C4N14_00500	CDS	N-acetyltransferase	4.33971	0.418418	0.170443	0.998604
cds-C4N14_08030	CDS	DUF2813 domain-containing protein	6.11947	-0.202855	0.17049	0.998604
cds-C4N14_03020	CDS	permease	8.77366	0.206618	0.170577	0.998604
cds-C4N14_00315	CDS	elongation factor G	10.4275	0.199094	0.173918	0.998604
cds-C4N14_09630	CDS	hypothetical protein	5.1786	-0.283007	0.174894	0.998604
cds-C4N14_10785	CDS	sialic acid-binding protein	3.68232	0.536145	0.175912	0.998604
cds-C4N14_03785	CDS	CoA transferase subunit B	9.10891	0.380777	0.175914	0.998604
cds-C4N14_09665	CDS	flavodoxin	10.607	0.243362	0.176073	0.998604
cds-C4N14_04135	CDS	beta-ketoacyl-[acyl-carrier-protein] synthase II	9.65142	0.242086	0.17813	0.998604
cds-C4N14_08250	CDS	hypothetical protein	8.82355	0.194671	0.179337	0.998604
cds-C4N14_10190	CDS	FMN-binding domain-containing protein	6.0401	-0.281826	0.179431	0.998604
cds-C4N14_09245	CDS	lipid-A-disaccharide synthase	4.95984	0.305244	0.180094	0.998604
cds-C4N14_02115	CDS	hypothetical protein	1.8753	-0.700648	0.180601	0.998604
cds-C4N14_02060	CDS	ABC transporter ATP-binding protein	4.55913	-0.310282	0.180777	0.998604
cds-C4N14_05455	CDS	16S rRNA (guanine(966)-N(2))-methyltransferase RsmD	7.00488	-0.276086	0.180878	0.998604
cds-C4N14_09705	CDS	gamma-glutamyl-gamma-aminobutyrate hydrolase	5.45033	-0.289403	0.180956	0.998604
cds-C4N14_08020	CDS	BREX-1 system phosphatase PglZ type A	6.2993	0.237274	0.181245	0.998604
cds-C4N14_07625	CDS	DNA repair protein RadC	4.60106	0.325836	0.181571	0.998604
cds-C4N14_01070	CDS	YggT family protein	6.48351	-0.289834	0.182859	0.998604
cds-C4N14_02300	CDS	toxin-antitoxin system YwqK family antitoxin	7.49328	0.178429	0.185154	0.998604
cds-C4N14_08465	CDS	DUF1576 domain-containing protein	7.17072	-0.197622	0.187719	0.998604
cds-C4N14_06205	CDS	hypothetical protein	4.57852	-0.300569	0.188086	0.998604
cds-C4N14_06465	CDS	phosphonates import ATP-binding protein PhnC	5.00267	0.3409	0.188091	0.998604
cds-C4N14_07980	CDS	Dabb family protein	4.1525	0.619392	0.188303	0.998604
cds-C4N14_02540	CDS	DUF896 domain-containing protein	5.83429	0.264571	0.190295	0.998604
cds-C4N14_00950	CDS	UDP-N-acetylglucosamine 42C6-dehydratase (inverting)	7.82692	0.232121	0.190608	0.998604
cds-C4N14_07495	CDS	poly-gamma-glutamate biosynthesis protein PgsC	3.63554	-0.435343	0.190735	0.998604
cds-C4N14_07185	CDS	diguanylate phosphodiesterase	5.7604	-0.256944	0.191149	0.998604
cds-C4N14_10760	CDS	hypothetical protein	3.47621	0.375269	0.191923	0.998604
cds-C4N14_05695	CDS	50S ribosomal protein L36	8.045	0.244859	0.192338	0.998604
cds-C4N14_09465	CDS	D-serine ammonia-lyase	7.00744	-0.254634	0.19316	0.998604
cds-C4N14_07750	CDS	hemin receptor	4.0714	-0.344771	0.193265	0.998604
cds-C4N14_10235	CDS	ABC transporter permease	7.32835	-0.223232	0.193444	0.998604
cds-C4N14_02740	CDS	2-amino-4-hydroxy-6-hydroxymethyldihydropteridine diphosphokinase	6.91471	0.217023	0.193934	0.998604
cds-C4N14_01230	CDS	aminodeoxychorismate/anthranilate synthase component I	5.22967	-0.25288	0.194863	0.998604
cds-C4N14_04985	CDS	haloacid dehalogenase-like hydrolase	5.30578	-0.281761	0.194869	0.998604
cds-C4N14_02100	CDS	type II secretion system protein GspD	4.07124	0.426711	0.195314	0.998604
cds-C4N14_05785	CDS	lipoprotein	6.1968	-0.194728	0.19553	0.998604
cds-C4N14_06215	CDS	type I CRISPR-associated protein Cas8a1/Csx8	4.31257	0.501797	0.196503	0.998604
cds-C4N14_04465	CDS	crossover junction endodeoxyribonuclease RuvC	4.79051	-0.389118	0.196633	0.998604
cds-C4N14_04695	CDS	NAD(+) kinase	5.69592	-0.20457	0.19798	0.998604
cds-C4N14_09800	CDS	IS3-like element ISFnu6 family transposase	2.48151	-0.609912	0.198507	0.998604
cds-C4N14_06230	CDS	CRISPR-associated helicase/endonuclease Cas3	5.24251	-0.284631	0.19905	0.998604
cds-C4N14_06115	CDS	ribosome biogenesis GTPase YlqF	7.05195	0.198977	0.199118	0.998604
cds-C4N14_06950	CDS	hypothetical protein	3.78085	-0.385065	0.199779	0.998604
cds-C4N14_08485	CDS	XRE family transcriptional regulator	6.50577	0.231457	0.200666	0.998604
cds-C4N14_07020	CDS	insulinase family protein	5.60457	0.309274	0.201698	0.998604
cds-C4N14_08750	CDS	S-layer protein	7.79824	0.152909	0.202009	0.998604
cds-C4N14_09905	CDS	hypothetical protein	3.87092	0.459702	0.202142	0.998604
cds-C4N14_00710	CDS	30S ribosomal protein S8	8.09423	0.218924	0.203663	0.998604
cds-C4N14_07805	CDS	signal peptide peptidase SppA	5.64555	0.235639	0.203856	0.998604
cds-C4N14_05415	CDS	hypothetical protein	3.26715	-0.398034	0.20413	0.998604
cds-C4N14_05950	CDS	choline kinase	6.53021	-0.190887	0.204926	0.998604
cds-C4N14_07300	CDS	cobalamin biosynthesis protein CobD	4.99707	-0.285305	0.204947	0.998604
cds-C4N14_00510	CDS	hypothetical protein	5.32575	0.255471	0.205247	0.998604
cds-C4N14_01475	CDS	bifunctional 4-hydroxy-3-methylbut-2-enyl diphosphate reductase/30S ribosomal protein S1	8.91824	0.177272	0.205753	0.998604
cds-C4N14_00665	CDS	elongation factor Ts	10.1292	0.237105	0.205969	0.998604
cds-C4N14_07335	CDS	hypothetical protein	5.72623	-0.29463	0.206251	0.998604
cds-C4N14_00450	CDS	rod shape-determining protein	7.44237	-0.22117	0.206904	0.998604
cds-C4N14_02485	CDS	pyridoxamine 5-phosphate oxidase family protein	9.54336	0.20757	0.207062	0.998604
cds-C4N14_07235	CDS	phosphoribosylaminoimidazolesuccinocarboxamide synthase	5.9082	0.597463	0.20724	0.998604
cds-C4N14_04360	CDS	PadR family transcriptional regulator	4.09386	-0.376674	0.209268	0.998604
cds-C4N14_03305	CDS	RNase III inhibitor	6.18484	0.239135	0.209495	0.998604
cds-C4N14_06495	CDS	tetraacyldisaccharide 4-kinase	6.60357	-0.196409	0.210867	0.998604
cds-C4N14_00240	CDS	polyprenyl synthetase family protein	6.18541	-0.222263	0.211218	0.998604
cds-C4N14_04240	CDS	hypothetical protein	6.88552	-0.190225	0.211468	0.998604
cds-C4N14_04275	CDS	ankyrin repeat domain-containing protein	5.36428	0.24213	0.211732	0.998604
cds-C4N14_02050	CDS	Na+/H+ antiporter NhaC	6.08459	-0.172548	0.211987	0.998604
cds-C4N14_00990	CDS	DegT/DnrJ/EryC1/StrS family aminotransferase	8.25146	-0.17858	0.213313	0.998604
cds-C4N14_09620	CDS	SMC family ATPase	5.26191	0.287105	0.214191	0.998604
cds-C4N14_09935	CDS	hypothetical protein	3.77893	0.491576	0.214677	0.998604
cds-C4N14_06080	CDS	ribonuclease J	8.30624	0.173098	0.217254	0.998604
cds-C4N14_00065	CDS	riboflavin synthase	6.15923	0.235419	0.217389	0.998604
cds-C4N14_09585	CDS	hypothetical protein	5.08254	0.267339	0.217732	0.998604
cds-C4N14_09860	CDS	TetR/AcrR family transcriptional regulator	5.5986	0.282278	0.217799	0.998604
cds-C4N14_04445	CDS	type II toxin-antitoxin system RelE/ParE family toxin	9.64302	0.179203	0.218659	0.998604
cds-C4N14_01490	CDS	hypothetical protein	8.80047	0.271472	0.219222	0.998604
cds-C4N14_04075	CDS	hemin transporter	5.00819	-0.241583	0.219301	0.998604
cds-C4N14_05665	CDS	hypothetical protein	4.15577	-0.308401	0.219328	0.998604
cds-C4N14_00125	CDS	UDP-N-acetylglucosamine 1-carboxyvinyltransferase	8.41081	0.179884	0.219958	0.998604
cds-C4N14_09025	CDS	AraC family transcriptional regulator	3.85823	-0.384662	0.221896	0.998604
cds-C4N14_06960	CDS	GNAT family N-acetyltransferase	4.84563	0.266924	0.222305	0.998604
cds-C4N14_05605	CDS	hypothetical protein	11.5965	-0.22788	0.222782	0.998604
cds-C4N14_06655	CDS	type II toxin-antitoxin system RelE/ParE family toxin	4.94393	0.260597	0.223463	0.998604
cds-C4N14_06795	CDS	ribosome biogenesis GTPase YqeH	6.81424	0.174201	0.223553	0.998604
cds-C4N14_03520	CDS	outer membrane protein assembly factor	10.0343	-0.199928	0.224715	0.998604
cds-C4N14_00810	CDS	ABC transporter permease	5.73083	-0.224961	0.224734	0.998604
cds-C4N14_10600	CDS	tetratricopeptide repeat protein	7.16265	0.218728	0.225377	0.998604
cds-C4N14_00225	CDS	ArsA family ATPase	7.54903	0.27641	0.22551	0.998604
cds-C4N14_08150	CDS	DUF4299 domain-containing protein	5.63915	0.23126	0.226565	0.998604
cds-C4N14_10625	CDS	DeoR/GlpR transcriptional regulator	6.29827	0.289861	0.227002	0.998604
cds-C4N14_05475	CDS	phosphatidate cytidylyltransferase	6.92408	0.222317	0.227254	0.998604
cds-C4N14_05900	CDS	lipopolysaccharide heptosyltransferase family protein	6.25875	0.255777	0.228281	0.998604
cds-C4N14_01180	CDS	preprotein translocase subunit SecA	9.49615	0.174171	0.230373	0.998604
cds-C4N14_04425	CDS	leucine-rich repeat domain-containing protein	8.28449	-0.253776	0.231605	0.998604
cds-C4N14_06285	CDS	galactose/methyl galactoside ABC transporter permease MglC	7.98933	-0.186581	0.231803	0.998604
cds-C4N14_10740	CDS	1-deoxy-D-xylulose-5-phosphate synthase	9.57575	0.20995	0.23226	0.998604
cds-C4N14_00740	CDS	50S ribosomal protein L29	6.18772	0.307204	0.233257	0.998604
cds-C4N14_06475	CDS	YhcH/YjgK/YiaL family protein	5.6946	0.199199	0.233689	0.998604
cds-C4N14_02975	CDS	MATE family efflux transporter	5.85575	-0.266239	0.233789	0.998604
cds-C4N14_10255	CDS	redox-regulated ATPase YchF	8.64079	0.188992	0.233804	0.998604
cds-C4N14_09650	CDS	efflux RND transporter periplasmic adaptor subunit	3.46023	0.415308	0.23381	0.998604
cds-C4N14_08190	CDS	SpoIID/LytB domain-containing protein	6.6695	-0.235346	0.234406	0.998604
cds-C4N14_03170	CDS	hypothetical protein	5.72736	0.213215	0.23478	0.998604
cds-C4N14_02085	CDS	hypothetical protein	5.10675	-0.32299	0.235111	0.998604
cds-C4N14_08195	CDS	DNA alkylation repair protein	6.27578	0.194813	0.2372	0.998604
cds-C4N14_01495	CDS	hypothetical protein	6.89315	0.233861	0.237433	0.998604
cds-C4N14_01280	CDS	V-type ATP synthase subunit I	7.3047	-0.167428	0.237505	0.998604
cds-C4N14_03045	CDS	radical SAM protein	5.20374	0.272938	0.237545	0.998604
cds-C4N14_08440	CDS	Asp-tRNA(Asn)/Glu-tRNA(Gln) amidotransferase GatCAB subunit B	8.23806	0.158718	0.237686	0.998604
cds-C4N14_07380	CDS	precorrin-4 C(11)-methyltransferase	4.69147	0.313649	0.238753	0.998604
ncRNA2	ncRNA	sRNA	1.70336	0.74359	0.240688	0.998604
cds-C4N14_07790	CDS	gamma-glutamyltransferase	7.50394	-0.173087	0.241093	0.998604
cds-C4N14_07355	CDS	precorrin-6Y C52C15-methyltransferase (decarboxylating) subunit CbiT	4.03982	0.403399	0.243387	0.998604
cds-C4N14_09480	CDS	hypothetical protein	6.66772	-0.249069	0.243469	0.998604
cds-C4N14_08660	CDS	chromate transporter	6.07931	-0.206397	0.243598	0.998604
cds-C4N14_07375	CDS	hypothetical protein	3.54167	0.480127	0.243602	0.998604
cds-C4N14_02250	CDS	hypothetical protein	5.13844	0.222418	0.244577	0.998604
cds-C4N14_03845	CDS	SDR family NAD(P)-dependent oxidoreductase	4.76806	-0.280957	0.245309	0.998604
cds-C4N14_05760	CDS	efflux RND transporter periplasmic adaptor subunit	7.4622	-0.179065	0.245734	0.998604
cds-C4N14_04630	CDS	OmpA family protein	5.55957	0.234234	0.246409	0.998604
cds-C4N14_01870	CDS	50S ribosomal protein L10	8.8255	0.234894	0.248364	0.998604
cds-C4N14_08015	CDS	BREX system Lon protease-like protein BrxL	7.5727	-0.175052	0.248706	0.998604
cds-C4N14_04255	CDS	septum site-determining protein MinC	7.4852	0.207061	0.248722	0.998604
cds-C4N14_07065	CDS	enoyl-CoA hydratase	7.77842	0.20006	0.249091	0.998604
cds-C4N14_09155	CDS	alpha/beta hydrolase	8.00282	-0.129561	0.249361	0.998604
cds-C4N14_09425	CDS	coproporphyrinogen III oxidase family protein	6.5931	-0.187781	0.24981	0.998604
cds-C4N14_01310	CDS	sodium:alanine symporter family protein	4.7083	0.321714	0.250852	0.998604
cds-C4N14_07330	CDS	hypothetical protein	3.42914	0.476476	0.251104	0.998604
cds-C4N14_10855	CDS	HlyC/CorC family transporter	6.54212	-0.207757	0.25139	0.998604
cds-C4N14_04675	CDS	peptidyl-prolyl cis-trans isomerase	8.0299	0.257668	0.253352	0.998604
cds-C4N14_02265	CDS	DNA replication protein	3.47531	-0.351611	0.253589	0.998604
cds-C4N14_07360	CDS	hypothetical protein	2.69327	0.667393	0.253845	0.998604
cds-C4N14_01575	CDS	sodium/glutamate symporter	5.84755	0.177062	0.254598	0.998604
cds-C4N14_06135	CDS	DNA polymerase IV	4.5184	0.270493	0.254663	0.998604
cds-C4N14_01100	CDS	IS110 family transposase	6.19587	-0.296257	0.255516	0.998604
cds-C4N14_08050	CDS	hypothetical protein	6.51997	0.160835	0.255751	0.998604
cds-C4N14_09885	CDS	LrgB family protein	4.99898	-0.220464	0.257161	0.998604
cds-C4N14_06920	CDS	hypothetical protein	1.98068	-0.841303	0.258118	0.998604
tmRNA	ncRNA	sRNA	16.784	-0.312557	0.258397	0.998604
cds-C4N14_06820	CDS	tetratricopeptide repeat protein	6.06722	0.221743	0.258407	0.998604
cds-C4N14_05965	CDS	CAP domain-containing protein	5.70797	0.362153	0.258744	0.998604
cds-C4N14_05470	CDS	isoprenyl transferase	7.33187	0.18345	0.258952	0.998604
cds-C4N14_08810	CDS	hypothetical protein	9.60746	-0.179734	0.258987	0.998604
cds-C4N14_05510	CDS	RNA polymerase sigma factor RpoD	6.59259	0.284266	0.2591	0.998604
cds-C4N14_09450	CDS	hypothetical protein	7.4924	0.141548	0.259188	0.998604
cds-C4N14_09600	CDS	23S rRNA (adenine(2503)-C(2))-methyltransferase RlmN	6.1232	0.249594	0.259222	0.998604
cds-C4N14_04440	CDS	CopG family transcriptional regulator	8.60031	0.252735	0.259335	0.998604
cds-C4N14_03790	CDS	glutamate mutase epsilon subunit	7.21397	0.20751	0.259775	0.998604
cds-C4N14_03190	CDS	ISL3 family transposase	7.8474	-0.206782	0.260596	0.998604
cds-C4N14_06450	CDS	2-hydroxyglutaryl-CoA dehydratase	8.34452	0.138536	0.260722	0.998604
cds-C4N14_06120	CDS	NAD(+) synthetase	6.82445	0.163535	0.261029	0.998604
cds-C4N14_01995	CDS	hypothetical protein	1.46566	-0.733719	0.261575	0.998604
cds-C4N14_01135	CDS	plasmid mobilization relaxosome protein MobC	2.99361	0.493616	0.261659	0.998604
cds-C4N14_09075	CDS	replication initiation protein	5.44799	0.252089	0.261828	0.998604
cds-C4N14_03720	CDS	3-aminobutyryl-CoA ammonia-lyase	4.12125	-0.455897	0.262043	0.998604
cds-C4N14_02605	CDS	tyrosine--tRNA ligase	8.84037	0.199732	0.262954	0.998604
cds-C4N14_02545	CDS	FtsW/RodA/SpoVE family cell cycle protein	9.07368	-0.182177	0.263258	0.998604
cds-C4N14_03340	CDS	sodium-dependent transporter	6.50281	-0.198692	0.26365	0.998604
cds-C4N14_06565	CDS	ribosomal-processing cysteine protease Prp	8.70646	0.267837	0.263792	0.998604
cds-C4N14_00605	CDS	TIGR00282 family metallophosphoesterase	6.20236	0.215291	0.264085	0.998604
cds-C4N14_01960	CDS	autotransporter domain-containing protein	8.71043	-0.146883	0.264458	0.998604
cds-C4N14_04480	CDS	Crp/Fnr family transcriptional regulator	7.39017	-0.236891	0.264552	0.998604
cds-C4N14_09610	CDS	ATP-dependent helicase	7.34822	-0.200234	0.265214	0.998604
cds-C4N14_06905	CDS	DUF3601 domain-containing protein	2.23526	-0.634486	0.265498	0.998604
cds-C4N14_06510	CDS	DUF2207 domain-containing protein	6.22383	0.175674	0.266545	0.998604
cds-C4N14_05105	CDS	sodium:proton antiporter	9.22638	-0.152826	0.266593	0.998604
cds-C4N14_07700	CDS	hypothetical protein	6.27174	0.202017	0.26888	0.998604
cds-C4N14_08780	CDS	DUF5105 domain-containing protein	7.59787	0.179441	0.270023	0.998604
cds-C4N14_05040	CDS	sodium:alanine symporter family protein	6.56253	-0.152287	0.270064	0.998604
cds-C4N14_03665	CDS	NCS2 family permease	6.29439	-0.169657	0.270166	0.998604
cds-C4N14_02345	CDS	S4 domain-containing protein YaaA	7.15538	0.160374	0.270672	0.998604
cds-C4N14_02820	CDS	hypothetical protein	3.89665	0.4494	0.270767	0.998604
cds-C4N14_07850	CDS	hypothetical protein	8.93897	0.127228	0.270836	0.998604
cds-C4N14_03055	CDS	threonylcarbamoyl-AMP synthase	7.23809	-0.173017	0.272202	0.998604
cds-C4N14_07100	CDS	bifunctional folylpolyglutamate synthase/dihydrofolate synthase	5.81263	0.214572	0.272888	0.998604
cds-C4N14_08330	CDS	aspartate--ammonia ligase	8.37684	-0.135191	0.27322	0.998604
cds-C4N14_08615	CDS	TIR domain-containing protein	6.03367	-0.18499	0.273342	0.998604
cds-C4N14_05705	CDS	30S ribosomal protein S11	8.67553	0.264871	0.273451	0.998604
cds-C4N14_03010	CDS	energy-coupling factor transporter ATPase	5.08907	-0.241037	0.274041	0.998604
cds-C4N14_06040	CDS	DUF445 domain-containing protein	7.96765	0.143025	0.274306	0.998604
cds-C4N14_05080	CDS	SH3 domain-containing protein	8.17483	0.154162	0.274405	0.998604
FunR47	ncRNA	sRNA	5.9039	-0.356076	0.274914	0.998604
cds-C4N14_04495	CDS	sensor histidine kinase	7.45522	-0.211442	0.275478	0.998604
cds-C4N14_10145	CDS	holo-[acyl-carrier-protein] synthase	4.67969	-0.259394	0.276759	0.998604
cds-C4N14_09710	CDS	APC family permease	7.02678	-0.141754	0.277873	0.998604
cds-C4N14_10505	CDS	NADH-dependent alcohol dehydrogenase	4.65261	0.249853	0.277957	0.998604
cds-C4N14_04395	CDS	CoA-transferase subunit beta	7.64053	-0.190873	0.278115	0.998604
cds-C4N14_07090	CDS	lauroyl acyltransferase	5.92682	0.201091	0.278186	0.998604
cds-C4N14_01735	CDS	HrcA family transcriptional regulator	11.0798	-0.190825	0.278303	0.998604
cds-C4N14_09605	CDS	penicillin-binding protein	7.96796	-0.122958	0.27844	0.998604
cds-C4N14_09770	CDS	alanine racemase	7.8572	-0.171575	0.279879	0.998604
cds-C4N14_03050	CDS	hypothetical protein	8.10366	-0.124384	0.280557	0.998604
cds-C4N14_06990	CDS	flavodoxin family protein	2.48514	0.745315	0.281595	0.998604
cds-C4N14_04290	CDS	FAD-dependent oxidoreductase	5.04442	-0.266714	0.281912	0.998604
cds-C4N14_02065	CDS	ABC transporter permease	5.0857	-0.240137	0.282169	0.998604
cds-C4N14_10000	CDS	urea carboxylase	4.58858	-0.228748	0.282702	0.998604
cds-C4N14_00085	CDS	toxin-antitoxin system YwqK family antitoxin	6.85617	0.267416	0.282704	0.998604
cds-C4N14_06140	CDS	transporter	6.22608	-0.191355	0.283131	0.998604
cds-C4N14_02780	CDS	ethanolamine ammonia-lyase light chain	6.14286	0.221122	0.283249	0.998604
cds-C4N14_01530	CDS	phosphoenolpyruvate--protein phosphotransferase	8.11866	-0.140285	0.283453	0.998604
cds-C4N14_04450	CDS	IS3 family transposase	9.71189	0.14288	0.286521	0.998604
cds-C4N14_04665	CDS	pyruvate formate lyase-activating protein	6.47103	-0.179492	0.286567	0.998604
cds-C4N14_02365	CDS	membrane protein insertion efficiency factor YidD	5.43133	-0.245981	0.286764	0.998604
cds-C4N14_05625	CDS	type I methionyl aminopeptidase	6.79039	0.257578	0.287108	0.998604
cds-C4N14_06940	CDS	hypothetical protein	5.89539	-0.162246	0.288091	0.998604
cds-C4N14_10045	CDS	orotidine-5-phosphate decarboxylase	3.81994	-0.41649	0.289354	0.998604
cds-C4N14_02220	CDS	toxin-antitoxin system YwqK family antitoxin	7.01453	0.169092	0.289772	0.998604
cds-C4N14_02325	CDS	DNA gyrase subunit A	7.97479	-0.141895	0.290568	0.998604
cds-C4N14_03815	CDS	ketoacyl-ACP synthase III	6.95358	0.123547	0.291298	0.998604
cds-C4N14_05930	CDS	glycosyltransferase	6.4333	-0.225894	0.291514	0.998604
cds-C4N14_09855	CDS	AcrB/AcrD/AcrF family protein	4.65355	0.260481	0.29159	0.998604
cds-C4N14_10085	CDS	bifunctional pyrimidine operon transcriptional regulator/uracil phosphoribosyltransferase	8.36645	-0.227985	0.292823	0.998604
cds-C4N14_06575	CDS	peptidase S51	4.15631	0.319981	0.293587	0.998604
cds-C4N14_10340	CDS	ATP-binding protein	5.37882	0.204592	0.294058	0.998604
cds-C4N14_02645	CDS	hypothetical protein	12.3979	0.166935	0.294234	0.998604
cds-C4N14_02190	CDS	tripartite tricarboxylate transporter TctB family protein	6.41599	-0.145857	0.294303	0.998604
cds-C4N14_00180	CDS	adhesion protein FadA	4.87335	0.276743	0.294499	0.998604
cds-C4N14_07460	CDS	DNA-binding response regulator	5.91829	0.158802	0.294529	0.998604
cds-C4N14_03695	CDS	hypothetical protein	9.5054	0.144601	0.294559	0.998604
FunR29	ncRNA	sRNA	7.32878	-0.332556	0.294852	0.998604
cds-C4N14_07905	CDS	glucose-1-phosphate adenylyltransferase subunit GlgD	6.19941	0.183307	0.294981	0.998604
cds-C4N14_07455	CDS	MATE family efflux transporter	8.00536	0.114307	0.295344	0.998604
cds-C4N14_02095	CDS	peptidase	11.1553	0.189844	0.295793	0.998604
cds-C4N14_05100	CDS	histidine transporter	6.62947	0.216585	0.296003	0.998604
cds-C4N14_01965	CDS	OmpA family protein	5.65256	0.19883	0.296143	0.998604
cds-C4N14_05700	CDS	30S ribosomal protein S13	8.10889	0.277343	0.296253	0.998604
cds-C4N14_08725	CDS	protein translocase subunit SecD	7.10749	-0.198891	0.296314	0.998604
cds-C4N14_01665	CDS	hypothetical protein	6.5475	-0.227415	0.296328	0.998604
cds-C4N14_02775	CDS	ethanolamine ammonia-lyase subunit EutB	7.45011	-0.184039	0.296407	0.998604
cds-C4N14_00320	CDS	30S ribosomal protein S7	8.56034	0.270731	0.296563	0.998604
cds-C4N14_04905	CDS	iron(III)-binding protein	5.75477	-0.195658	0.297013	0.998604
cds-C4N14_03810	CDS	ribonuclease PH	7.65306	0.15361	0.297242	0.998604
cds-C4N14_08170	CDS	SAM-dependent DNA methyltransferase	6.55517	-0.193485	0.297926	0.998604
cds-C4N14_10575	CDS	ABC transporter ATP-binding protein	3.46046	-0.336198	0.298724	0.998604
cds-C4N14_00775	CDS	50S ribosomal protein L4	8.88081	0.215454	0.300738	0.998604
cds-C4N14_06935	CDS	hypothetical protein	6.67931	-0.169276	0.301518	0.998604
cds-C4N14_04880	CDS	nitrogenase iron protein	3.61937	-0.392033	0.30154	0.998604
cds-C4N14_05430	CDS	N-acetylmuramoyl-L-alanine amidase	7.6391	-0.130083	0.302369	0.998604
cds-C4N14_08180	CDS	histidine phosphatase family protein	4.74402	-0.279402	0.302535	0.998604
cds-C4N14_07350	CDS	D-3-phosphoglycerate dehydrogenase	4.48429	-0.335739	0.303088	0.998604
cds-C4N14_03925	CDS	50S ribosomal protein L9	6.52507	0.229004	0.303373	0.998604
FunR23	ncRNA	sRNA	8.02511	-0.323748	0.303913	0.998604
cds-C4N14_08645	CDS	phosphatidylinositol-4-phosphate 5-kinase	5.6174	-0.204754	0.303982	0.998604
cds-C4N14_05190	CDS	ATP synthase subunit beta	8.3925	-0.156496	0.304953	0.998604
cds-C4N14_06190	CDS	basic amino acid ABC transporter substrate-binding protein	6.11806	-0.241111	0.306395	0.998604
cds-C4N14_06785	CDS	signal recognition particle-docking protein FtsY	7.32848	0.177277	0.306537	0.998604
cds-C4N14_04030	CDS	alpha/beta hydrolase	6.72505	0.15794	0.307117	0.998604
cds-C4N14_04385	CDS	sodium ion-translocating decarboxylase subunit beta	9.41986	-0.136372	0.307414	0.998604
cds-C4N14_05640	CDS	N-acetyltransferase	4.03868	-0.265156	0.307602	0.998604
cds-C4N14_08635	CDS	hypothetical protein	4.1919	-0.367956	0.307713	0.998604
cds-C4N14_08520	CDS	imidazolonepropionase	6.54452	-0.178995	0.308106	0.998604
cds-C4N14_02965	CDS	branched chain amino acid aminotransferase	7.70022	-0.193285	0.308463	0.998604
cds-C4N14_08625	CDS	elongation factor P	8.9152	0.137046	0.30877	0.998604
cds-C4N14_00360	CDS	potassium/proton antiporter	8.02501	-0.121253	0.309066	0.998604
cds-C4N14_03310	CDS	serine protease	9.12324	-0.129638	0.309134	0.998604
cds-C4N14_03760	CDS	amino acid transporter	4.60822	-0.286097	0.309443	0.998604
cds-C4N14_10280	CDS	YraN family protein	4.37741	0.424463	0.30945	0.998604
cds-C4N14_02210	CDS	UDP-glucose--hexose-1-phosphate uridylyltransferase	6.97125	-0.177724	0.309484	0.998604
cds-C4N14_00845	CDS	30S ribosomal protein S6	10.18	0.264426	0.309982	0.998604
cds-C4N14_04325	CDS	DNA-binding response regulator	7.7385	0.170419	0.310386	0.998604
cds-C4N14_04160	CDS	pantetheine-phosphate adenylyltransferase	4.28317	-0.295409	0.311588	0.998604
cds-C4N14_03650	CDS	diguanylate cyclase	7.99374	-0.110962	0.312111	0.998604
cds-C4N14_08480	CDS	alanine:cation symporter family protein	7.38788	-0.238953	0.312238	0.998604
cds-C4N14_09310	CDS	hypothetical protein	2.69289	0.631415	0.31257	0.998604
cds-C4N14_09545	CDS	bifunctional precorrin-2 dehydrogenase/sirohydrochlorin ferrochelatase	7.28768	-0.141558	0.313019	0.998604
cds-C4N14_10165	CDS	alpha/beta hydrolase	4.85867	-0.275851	0.313791	0.998604
cds-C4N14_10490	CDS	S-methyl-5-thioribose kinase	5.22008	-0.234079	0.314291	0.998604
cds-C4N14_08085	CDS	efflux RND transporter periplasmic adaptor subunit	7.19504	-0.171923	0.315233	0.998604
cds-C4N14_00145	CDS	ABC transporter permease	5.59299	0.192111	0.315259	0.998604
cds-C4N14_03595	CDS	ABC transporter permease	5.55475	0.19692	0.315391	0.998604
cds-C4N14_02915	CDS	ATP-dependent Clp protease ATP-binding subunit ClpX	7.4871	0.139442	0.316123	0.998604
cds-C4N14_04785	CDS	DUF4911 domain-containing protein	4.65681	0.489887	0.316139	0.998604
cds-C4N14_05405	CDS	hypothetical protein	2.33159	-0.37934	0.317485	0.998604
cds-C4N14_03300	CDS	hypothetical protein	2.23005	-0.501263	0.318174	0.998604
cds-C4N14_08445	CDS	prolyl aminopeptidase	5.92222	0.229629	0.319415	0.998604
cds-C4N14_04190	CDS	N-acetyltransferase	7.86187	0.350441	0.31953	0.998604
cds-C4N14_05985	CDS	toxin-antitoxin system YwqK family antitoxin	7.54477	-0.261753	0.319614	0.998604
cds-C4N14_01765	CDS	pyridoxamine 5-phosphate oxidase family protein	7.28112	0.183031	0.319874	0.998604
cds-C4N14_06295	CDS	galactose/glucose ABC transporter substrate-binding protein MglB	9.53084	-0.126199	0.319911	0.998604
cds-C4N14_00350	CDS	dihydrodipicolinate synthase family protein	4.70037	0.288095	0.320375	0.998604
cds-C4N14_02525	CDS	hypothetical protein	5.02341	0.255926	0.321108	0.998604
cds-C4N14_06010	CDS	3-deoxy-8-phosphooctulonate synthase	7.03017	0.169277	0.321168	0.998604
cds-C4N14_08975	CDS	hypothetical protein	7.05202	-0.215235	0.323804	0.998604
cds-C4N14_02765	CDS	ATPase	7.47722	-0.187696	0.324755	0.998604
cds-C4N14_04980	CDS	hypothetical protein	4.36899	0.311576	0.324924	0.998604
cds-C4N14_10725	CDS	D-glycero-beta-D-manno-heptose-12C7-bisphosphate 7-phosphatase	7.5517	0.138354	0.325297	0.998604
cds-C4N14_02310	CDS	phenylalanine--tRNA ligase subunit beta	7.77635	-0.132677	0.326367	0.998604
cds-C4N14_02260	CDS	hypothetical protein	4.82646	0.185949	0.326713	0.998604
cds-C4N14_03380	CDS	modification methylase	4.80403	0.272354	0.326853	0.998604
cds-C4N14_06895	CDS	hypothetical protein	2.60498	-0.431765	0.3274	0.998604
cds-C4N14_10620	CDS	hypothetical protein	4.38281	-0.406811	0.327584	0.998604
cds-C4N14_06590	CDS	ABC transporter permease	3.4611	0.377311	0.32823	0.998604
cds-C4N14_04590	CDS	copper chaperone	7.14896	0.134485	0.328257	0.998604
cds-C4N14_08490	CDS	rRNA maturation RNase YbeY	7.61639	-0.168798	0.328517	0.998604
cds-C4N14_01215	CDS	ClC family H(+)/Cl(-) exchange transporter	7.79046	-0.158792	0.329242	0.998604
cds-C4N14_01550	CDS	hypothetical protein	5.13246	0.182527	0.329467	0.998604
cds-C4N14_10610	CDS	ABC transporter	5.3814	0.220458	0.329956	0.998604
cds-C4N14_04460	CDS	3-deoxy-D-manno-octulosonate 8-phosphate phosphatase	5.18196	0.269789	0.330598	0.998604
cds-C4N14_08860	CDS	co-chaperone GroES	7.79978	-0.185115	0.331133	0.998604
cds-C4N14_08375	CDS	hemin receptor	4.69627	-0.221838	0.331487	0.998604
cds-C4N14_07080	CDS	hypothetical protein	7.11616	0.172106	0.331534	0.998604
cds-C4N14_03370	CDS	hypothetical protein	3.68406	-0.298118	0.331791	0.998604
cds-C4N14_04795	CDS	hypoxanthine phosphoribosyltransferase	7.3589	0.166189	0.332099	0.998604
cds-C4N14_07990	CDS	hypothetical protein	7.94555	-0.277142	0.332941	0.998604
cds-C4N14_01890	CDS	preprotein translocase subunit SecE	9.19215	0.194635	0.33355	0.998604
cds-C4N14_05650	CDS	cell surface protein	5.35858	-0.17754	0.334361	0.998604
cds-C4N14_09615	CDS	exonuclease SbcCD subunit D	3.94746	-0.30153	0.334825	0.998604
cds-C4N14_08305	CDS	hypothetical protein	5.99912	-0.163187	0.335175	0.998604
cds-C4N14_06490	CDS	hypothetical protein	4.14619	0.350007	0.335178	0.998604
cds-C4N14_08075	CDS	ABC transporter permease	8.38637	-0.145611	0.335391	0.998604
cds-C4N14_02480	CDS	flavodoxin	9.71449	0.146857	0.336597	0.998604
cds-sORF001	CDS	sORF001	3.87782	0.308605	0.338834	0.998604
cds-C4N14_03580	CDS	hypothetical protein	6.80178	-0.175201	0.3389	0.998604
cds-C4N14_08685	CDS	segregation/condensation protein A	4.86367	-0.204282	0.33984	0.998604
cds-C4N14_07230	CDS	5-(carboxyamino)imidazole ribonucleotide mutase	5.53022	-0.454842	0.339893	0.998604
cds-C4N14_04940	CDS	AraC family transcriptional regulator	6.19503	-0.142909	0.341443	0.998604
cds-C4N14_04085	CDS	hypothetical protein	4.45078	-0.265822	0.341546	0.998604
cds-C4N14_05955	CDS	EamA/RhaT family transporter	7.23389	0.185243	0.34221	0.998604
cds-C4N14_04990	CDS	citrate lyase holo-[acyl-carrier protein] synthase	5.49788	0.260816	0.343025	0.998604
cds-C4N14_00905	CDS	hypothetical protein	7.85404	-0.172823	0.343258	0.998604
cds-C4N14_05050	CDS	30S ribosomal protein S9	12.3424	0.177716	0.343467	0.998604
cds-C4N14_01590	CDS	hypothetical protein	5.50479	-0.200799	0.344	0.998604
cds-C4N14_03195	CDS	IS1182-like element ISFnu2 family transposase	7.20753	-0.106557	0.344263	0.998604
cds-C4N14_07620	CDS	nicotinate-nucleotide--dimethylbenzimidazole phosphoribosyltransferase	6.14771	0.23122	0.344497	0.998604
cds-C4N14_00985	CDS	hypothetical protein	5.75207	-0.19289	0.345497	0.998604
cds-C4N14_02145	CDS	type II/IV secretion system protein	4.13708	0.307074	0.345817	0.998604
cds-C4N14_10220	CDS	enhanced serine sensitivity protein SseB	7.9244	0.123291	0.345877	0.998604
cds-C4N14_04520	CDS	hypothetical protein	7.3849	-0.117424	0.347326	0.998604
cds-C4N14_02650	CDS	hypothetical protein	10.4028	0.155897	0.347698	0.998604
cds-C4N14_06535	CDS	long-chain fatty acid--CoA ligase	7.90484	0.122134	0.347957	0.998604
cds-C4N14_07025	CDS	dUTP diphosphatase	7.82939	-0.245866	0.348017	0.998604
cds-C4N14_07125	CDS	hypothetical protein	3.34005	-0.348153	0.348118	0.998604
cds-C4N14_10050	CDS	hypothetical protein	2.90701	-0.500336	0.350429	0.998604
cds-C4N14_07820	CDS	sulfurtransferase	6.51364	-0.135601	0.351128	0.998604
cds-C4N14_07915	CDS	alpha/beta hydrolase	6.47641	0.134516	0.351645	0.998604
cds-C4N14_06160	CDS	hypothetical protein	6.38113	-0.167047	0.352869	0.998604
cds-C4N14_04735	CDS	Na/Pi cotransporter family protein	7.10253	-0.179745	0.35329	0.998604
cds-C4N14_10805	CDS	N-acetylmannosamine-6-phosphate 2-epimerase	4.90301	0.270359	0.354538	0.998604
cds-C4N14_08410	CDS	septum formation inhibitor Maf	4.72894	0.239252	0.354827	0.998604
cds-C4N14_03460	CDS	DNA adenine methylase	6.47243	0.167775	0.354903	0.998604
cds-C4N14_01500	CDS	D-glycero-beta-D-manno-heptose-7-phosphate kinase	8.32138	-0.116476	0.355027	0.998604
cds-C4N14_04250	CDS	enoyl-[acyl-carrier-protein] reductase FabK	8.56069	-0.128357	0.355141	0.998604
cds-C4N14_00790	CDS	hypothetical protein	11.1907	-0.142926	0.35571	0.998604
FunR25	ncRNA	sRNA	5.61035	0.385699	0.355838	0.998604
cds-C4N14_02835	CDS	haloacid dehalogenase-like hydrolase	6.61351	0.147843	0.356041	0.998604
cds-C4N14_09240	CDS	ABC transporter ATP-binding protein	7.14454	-0.120769	0.356578	0.998604
cds-C4N14_03705	CDS	hypothetical protein	4.94923	-0.19526	0.356609	0.998604
cds-C4N14_00075	CDS	toxin-antitoxin system YwqK family antitoxin	4.46958	0.246684	0.356821	0.998604
cds-C4N14_04565	CDS	hypothetical protein	5.60864	0.215025	0.356832	0.998604
cds-C4N14_01300	CDS	cystathionine beta-lyase	4.78562	0.255261	0.357074	0.998604
cds-C4N14_10775	CDS	cyclically-permuted mutarotase family protein	3.94081	-0.387686	0.358099	0.998604
cds-C4N14_10770	CDS	MATE family efflux transporter	5.56795	-0.143779	0.358383	0.998604
cds-C4N14_05925	CDS	polysaccharide deacetylase family protein	7.531	0.198046	0.359541	0.998604
cds-C4N14_08745	CDS	LPS export ABC transporter ATP-binding protein	6.0193	-0.156826	0.359992	0.998604
cds-C4N14_07400	CDS	DNA metabolism protein	3.9745	-0.296204	0.360181	0.998604
cds-C4N14_04430	CDS	hypothetical protein	3.90691	0.260491	0.360737	0.998604
cds-C4N14_09230	CDS	toxin-antitoxin system YwqK family antitoxin	6.48423	0.125303	0.361176	0.998604
cds-C4N14_10690	CDS	D-alanine--D-alanine ligase	6.93093	0.146723	0.361882	0.998604
cds-C4N14_06915	CDS	glyoxalase	2.85895	0.390702	0.361896	0.998604
cds-C4N14_02400	CDS	nicotinate-nucleotide diphosphorylase (carboxylating)	5.12421	0.229301	0.36226	0.998604
cds-C4N14_02035	CDS	hypothetical protein	8.97698	-0.2091	0.362369	0.998604
cds-C4N14_08755	CDS	DNA mismatch repair protein MutS	7.80216	0.111656	0.36302	0.998604
cds-C4N14_09785	CDS	Glu/Leu/Phe/Val dehydrogenase	9.5589	0.206757	0.363948	0.998604
cds-C4N14_06550	CDS	hypothetical protein	3.45007	0.350551	0.364785	0.998604
cds-C4N14_05230	CDS	phosphoglucosamine mutase	8.16625	-0.16684	0.365611	0.998604
FunR39	ncRNA	sRNA	9.41024	-0.210917	0.366065	0.998604
cds-C4N14_06760	CDS	DNA starvation/stationary phase protection protein	13.3793	0.205012	0.366092	0.998604
cds-C4N14_06345	CDS	fructose-bisphosphatase class II	7.54049	-0.125225	0.366554	0.998604
cds-C4N14_01645	CDS	DUF4304 domain-containing protein	5.08396	-0.204321	0.366685	0.998604
cds-C4N14_01760	CDS	sodium/proline symporter PutP	8.03642	-0.108191	0.366897	0.998604
cds-C4N14_07110	CDS	HPr kinase/phosphorylase	7.00831	-0.147876	0.367018	0.998604
cds-C4N14_00855	CDS	DNA helicase RecG	5.91521	0.165134	0.368571	0.998604
cds-C4N14_07045	CDS	HU family DNA-binding protein	12.5598	0.138939	0.369064	0.998604
cds-C4N14_05150	CDS	magnesium transporter	7.12518	0.12159	0.369613	0.998604
cds-C4N14_02280	CDS	hypothetical protein	6.08031	-0.167423	0.369658	0.998604
cds-C4N14_07660	CDS	5-formyltetrahydrofolate cyclo-ligase	3.85743	0.431151	0.370344	0.998604
cds-C4N14_07035	CDS	RluA family pseudouridine synthase	6.69585	0.135393	0.370433	0.998604
cds-C4N14_07275	CDS	hypothetical protein	8.44677	-0.132371	0.370663	0.998604
cds-C4N14_05545	CDS	biopolymer transporter ExbD	4.56404	-0.212318	0.370831	0.998604
cds-C4N14_03140	CDS	endolytic transglycosylase MltG	5.93518	-0.15534	0.372272	0.998604
cds-C4N14_09195	CDS	ribonuclease R	6.01827	0.165307	0.372324	0.998604
cds-C4N14_05410	CDS	hypothetical protein	1.69194	0.457415	0.374087	0.998604
cds-C4N14_04960	CDS	hypothetical protein	3.38262	0.303216	0.37454	0.998604
cds-C4N14_09540	CDS	glutamate-1-semialdehyde-22C1-aminomutase	7.55662	0.111056	0.374584	0.998604
cds-C4N14_03455	CDS	hypothetical protein	7.30153	-0.111283	0.374887	0.998604
cds-C4N14_09405	CDS	type II toxin-antitoxin system HicA family toxin	10.6007	-0.293607	0.374972	0.998604
cds-C4N14_07175	CDS	biotin synthase BioB	8.19035	0.141267	0.375591	0.998604
cds-C4N14_03505	CDS	anti-sigma F factor antagonist	7.95302	0.145964	0.375655	0.998604
cds-C4N14_00935	CDS	hypothetical protein	7.73106	0.137272	0.376279	0.998604
cds-C4N14_03985	CDS	TRAP transporter substrate-binding protein DctP	2.71626	0.398405	0.376418	0.998604
cds-C4N14_00105	CDS	hypothetical protein	5.79728	-0.203561	0.376672	0.998604
cds-C4N14_10105	CDS	6-phosphofructokinase	7.8538	0.142693	0.376719	0.998604
cds-C4N14_08670	CDS	bifunctional phosphopantothenoylcysteine decarboxylase/phosphopantothenate--cysteine ligase CoaBC	6.85184	0.176629	0.376844	0.998604
cds-C4N14_01265	CDS	V-type ATP synthase subunit C	4.14814	-0.291741	0.376866	0.998604
FunR24	ncRNA	sRNA	11.0241	-0.204544	0.377228	0.998604
cds-C4N14_10060	CDS	dihydroorotate dehydrogenase electron transfer subunit	5.01528	0.231634	0.37759	0.998604
cds-C4N14_06675	CDS	hypothetical protein	1.60827	0.677707	0.377728	0.998604
cds-C4N14_06870	CDS	hypothetical protein	4.21462	0.225312	0.379301	0.998604
cds-C4N14_01945	CDS	dicarboxylate/amino acid:cation symporter	10.0766	-0.121383	0.379473	0.998604
cds-C4N14_10090	CDS	hypothetical protein	4.71302	0.227667	0.379728	0.998604
cds-C4N14_00795	CDS	ABC transporter ATP-binding protein	5.16143	0.188476	0.379966	0.998604
cds-C4N14_05215	CDS	ATP synthase subunit C	6.8572	-0.145259	0.380541	0.998604
cds-C4N14_02110	CDS	fimbrial assembly protein	3.87666	-0.246455	0.380689	0.998604
FunR21	ncRNA	sRNA	9.82922	-0.193933	0.381713	0.998604
cds-C4N14_03575	CDS	PTS transporter subunit IIC	7.91962	-0.144634	0.382565	0.998604
cds-C4N14_00925	CDS	pseudaminic acid synthase	8.94992	-0.10849	0.382673	0.998604
cds-C4N14_04005	CDS	carboxyvinyl-carboxyphosphonate phosphorylmutase	5.13037	-0.256436	0.382745	0.998604
cds-C4N14_03640	CDS	hypothetical protein	15.4859	-0.262808	0.383673	0.998604
cds-C4N14_04755	CDS	serine/threonine protein kinase	6.44292	0.152018	0.383753	0.998604
cds-C4N14_03895	CDS	MotA/TolQ/ExbB proton channel family protein	6.74019	0.151385	0.384011	0.998604
cds-C4N14_05235	CDS	hypothetical protein	5.59258	-0.190779	0.384473	0.998604
cds-C4N14_03530	CDS	UDP-3-O-(3-hydroxymyristoyl)glucosamine N-acyltransferase	8.29057	0.128425	0.384533	0.998604
cds-C4N14_04370	CDS	transcription antiterminator	5.95649	0.235202	0.385273	0.998604
cds-C4N14_10565	CDS	PhzF family phenazine biosynthesis protein	5.63314	0.167365	0.385456	0.998604
cds-C4N14_00580	CDS	hypothetical protein	6.6436	-0.233846	0.385849	0.998604
cds-C4N14_05845	CDS	TRAP transporter small permease	3.98265	0.265746	0.386459	0.998604
cds-C4N14_07585	CDS	DNA polymerase III subunit delta	6.61587	0.240679	0.386587	0.998604
cds-C4N14_01515	CDS	cob(I)yrinic acid a2Cc-diamide adenosyltransferase	4.50505	0.280038	0.386651	0.998604
cds-C4N14_02195	CDS	tripartite tricarboxylate transporter permease	10.5712	-0.145451	0.386966	0.998604
cds-C4N14_10270	CDS	amidophosphoribosyltransferase	6.24758	0.176809	0.386986	0.998604
cds-C4N14_06100	CDS	TlyA family rRNA (cytidine-2-O)-methyltransferase	5.68318	-0.176414	0.387068	0.998604
cds-C4N14_03995	CDS	sugar phosphate isomerase/epimerase	2.87115	0.483941	0.387414	0.998604
cds-C4N14_02920	CDS	endopeptidase La	8.0934	-0.107468	0.38762	0.998604
cds-C4N14_07520	CDS	NUDIX domain-containing protein	5.55731	0.165417	0.387766	0.998604
cds-C4N14_05130	CDS	hypothetical protein	5.55853	0.184111	0.388474	0.998604
cds-C4N14_01090	CDS	hypothetical protein	6.76078	-0.144891	0.38899	0.998604
cds-C4N14_03990	CDS	shikimate dehydrogenase	3.62659	0.262091	0.390633	0.998604
cds-C4N14_10365	CDS	MBL fold metallo-hydrolase	7.40057	0.187436	0.390907	0.998604
cds-C4N14_06765	CDS	toxin-antitoxin system YwqK family antitoxin	8.57614	0.108727	0.391656	0.998604
cds-C4N14_09285	CDS	transcriptional regulator	6.13471	0.153328	0.391742	0.998604
cds-C4N14_10475	CDS	aminoacyl-histidine dipeptidase	4.79101	0.220249	0.391822	0.998604
cds-C4N14_10230	CDS	ABC transporter permease	8.52217	-0.0942932	0.391994	0.998604
cds-C4N14_05445	CDS	peptide chain release factor N(5)-glutamine methyltransferase	5.25998	0.14766	0.392837	0.998604
cds-C4N14_07895	CDS	glycogen-branching enzyme	7.4504	-0.154359	0.392843	0.998604
cds-C4N14_04995	CDS	[citrate (pro-3S)-lyase] ligase	4.58076	-0.218736	0.392866	0.998604
cds-C4N14_02825	CDS	ethanolamine utilization protein EutH	6.50965	0.192042	0.392902	0.998604
cds-C4N14_08785	CDS	DUF5105 domain-containing protein	6.62551	-0.146877	0.392948	0.998604
cds-C4N14_02565	CDS	type II 3-dehydroquinate dehydratase	5.41635	0.185084	0.393962	0.998604
cds-C4N14_07865	CDS	hypothetical protein	1.81326	-0.458418	0.394448	0.998604
cds-C4N14_02435	CDS	hypothetical protein	7.82302	0.123504	0.39501	0.998604
cds-C4N14_03205	CDS	TonB-dependent receptor	7.7349	-0.148191	0.395227	0.998604
cds-C4N14_07610	CDS	adenosylcobinamide-GDP ribazoletransferase	7.8641	-0.149227	0.395743	0.998604
cds-C4N14_07880	CDS	hypothetical protein	4.52846	0.175392	0.3963	0.998604
cds-C4N14_03400	CDS	RNA polymerase subunit sigma	7.43756	0.115398	0.39638	0.998604
cds-C4N14_04130	CDS	acyl carrier protein	13.9251	-0.16761	0.396391	0.998604
cds-C4N14_02725	CDS	hemolysin	5.43301	-0.168445	0.396491	0.998604
cds-C4N14_09100	CDS	SIS domain-containing protein	2.73056	-0.336479	0.396541	0.998604
cds-C4N14_00880	CDS	transcriptional regulator	6.03727	0.187163	0.397602	0.998604
cds-C4N14_05200	CDS	F0F1 ATP synthase subunit alpha	8.44823	-0.124095	0.398262	0.998604
cds-C4N14_07650	CDS	NAD(P)/FAD-dependent oxidoreductase	7.49482	-0.101095	0.398346	0.998604
cds-C4N14_08905	CDS	MATE family efflux transporter	7.65395	-0.169247	0.398742	0.998604
cds-C4N14_04100	CDS	hypothetical protein	2.92896	-0.27767	0.398935	0.998604
cds-C4N14_06390	CDS	hypothetical protein	5.92573	-0.14093	0.399973	0.998604
cds-C4N14_00545	CDS	aminoacyl-tRNA hydrolase	6.09099	-0.183207	0.400638	0.998604
cds-C4N14_09140	CDS	mechanosensitive ion channel family protein	5.97105	0.16432	0.400849	0.998604
cds-C4N14_00205	CDS	electron transfer flavoprotein subunit beta/FixA family protein	5.51227	0.225748	0.401897	0.998604
cds-C4N14_08775	CDS	DUF5105 domain-containing protein	7.93847	0.136746	0.402165	0.998604
cds-C4N14_08575	CDS	22C3-bisphosphoglycerate-dependent phosphoglycerate mutase	6.39032	0.195113	0.402226	0.998604
cds-C4N14_07545	CDS	GTP pyrophosphokinase	6.97432	0.163829	0.404091	0.998604
cds-C4N14_06995	CDS	TetR/AcrR family transcriptional regulator	3.76031	0.268588	0.404964	0.998604
cds-C4N14_02995	CDS	glutathione peroxidase	5.78042	-0.172269	0.405139	0.998604
cds-C4N14_05320	CDS	autotransporter domain-containing protein	8.84512	-0.155871	0.406259	0.998604
cds-C4N14_05635	CDS	cell surface protein	6.79518	-0.169967	0.407322	0.998604
cds-C4N14_09360	CDS	hypothetical protein	10.9583	0.149228	0.408612	0.998604
cds-C4N14_03220	CDS	iron ABC transporter permease	5.43555	0.154396	0.408707	0.998604
cds-C4N14_06090	CDS	1-deoxy-D-xylulose-5-phosphate synthase	8.46725	-0.114431	0.40879	0.998604
cds-C4N14_02800	CDS	acetaldehyde dehydrogenase (acetylating)	6.82551	-0.135906	0.409	0.998604
cds-C4N14_00260	CDS	ferredoxin family protein	6.02839	-0.123128	0.409042	0.998604
cds-C4N14_08295	CDS	acyl-CoA dehydrogenase	8.67421	-0.146025	0.410137	0.998604
cds-C4N14_07985	CDS	hypothetical protein	6.62608	-0.189036	0.410837	0.998604
cds-C4N14_05580	CDS	CDP-alcohol phosphatidyltransferase family protein	4.65529	0.19544	0.411002	0.998604
FunR27	ncRNA	sRNA	9.16749	-0.294486	0.411063	0.998604
cds-C4N14_06910	CDS	hypothetical protein	4.32288	0.23671	0.411178	0.998604
cds-C4N14_10635	CDS	PTS fructose transporter subunit IIC	8.65939	-0.151818	0.411801	0.998604
cds-C4N14_06460	CDS	phosphonate ABC transporter permease	5.86504	-0.17426	0.41233	0.998604
cds-C4N14_04810	CDS	transketolase	7.33553	-0.13659	0.412825	0.998604
cds-C4N14_01235	CDS	aminodeoxychorismate/anthranilate synthase component II	5.2559	0.191513	0.41293	0.998604
cds-C4N14_05940	CDS	hypothetical protein	5.16055	0.241712	0.413903	0.998604
cds-C4N14_02550	CDS	toxin-antitoxin system YwqK family antitoxin	5.03514	0.20939	0.414264	0.998604
cds-C4N14_06710	CDS	CoA-disulfide reductase	9.99838	-0.14432	0.41465	0.998604
cds-C4N14_08525	CDS	formiminotetrahydrofolate cyclodeaminase	6.59117	-0.151416	0.414701	0.998604
cds-C4N14_09470	CDS	amino-acid racemase	6.9861	-0.124311	0.415778	0.998604
cds-C4N14_01005	CDS	sugar transferase	6.41766	-0.117623	0.416384	0.998604
cds-C4N14_05660	CDS	N-acetyltransferase	2.44265	-0.367193	0.416891	0.998604
cds-C4N14_08450	CDS	asparaginase	5.75005	0.194576	0.417057	0.998604
cds-C4N14_00805	CDS	ABC transporter permease	4.88892	-0.182685	0.417231	0.998604
cds-C4N14_03030	CDS	toxin HipA	7.21213	0.132222	0.417839	0.998604
cds-C4N14_10425	CDS	alanine:cation symporter family protein	9.01043	-0.105927	0.417909	0.998604
cds-C4N14_09550	CDS	preprotein translocase subunit SecG	11.3187	-0.141475	0.419064	0.998604
cds-C4N14_06005	CDS	UDP-N-acetylmuramoyl-L-alanyl-D-glutamate--22C6-diaminopimelate ligase	7.41702	0.10845	0.419397	0.998604
cds-C4N14_03775	CDS	short-chain fatty acid transporter	9.34789	-0.11587	0.419491	0.998604
cds-C4N14_07250	CDS	phosphoribosylglycinamide formyltransferase	4.90613	0.568085	0.419748	0.998604
cds-C4N14_05075	CDS	OmpA family protein	9.58449	0.0973516	0.420326	0.998604
cds-C4N14_02625	CDS	cysteine desulfurase NifS	11.8398	0.114921	0.420443	0.998604
cds-C4N14_03185	CDS	hypothetical protein	8.95375	0.129346	0.420824	0.998604
cds-C4N14_07940	CDS	DUF4037 domain-containing protein	6.02498	0.136768	0.420918	0.998604
cds-C4N14_02090	CDS	DUF1275 domain-containing protein	8.1978	-0.104952	0.420926	0.998604
cds-C4N14_05755	CDS	AcrB/AcrD/AcrF family protein	9.56431	-0.112557	0.421132	0.998604
cds-C4N14_07920	CDS	malonyl-[acyl-carrier protein] O-methyltransferase BioC	6.18903	0.135847	0.421214	0.998604
cds-C4N14_08710	CDS	hypothetical protein	5.06922	-0.164796	0.423375	0.998604
cds-C4N14_04855	CDS	ABC transporter ATP-binding protein	4.54827	0.210534	0.423837	0.998604
cds-C4N14_10210	CDS	DUF2318 domain-containing protein	6.81981	-0.115952	0.425677	0.998604
cds-C4N14_07730	CDS	dihydrolipoamide acyltransferase	7.3359	-0.14713	0.425693	0.998604
cds-C4N14_06015	CDS	diguanylate cyclase	6.73384	0.158413	0.426421	0.998604
cds-C4N14_01290	CDS	multidrug ABC transporter	9.11948	-0.102663	0.426507	0.998604
cds-C4N14_08805	CDS	hydroxylamine reductase	6.62338	-0.128806	0.427263	0.998604
cds-C4N14_08555	CDS	peptidase T	6.17967	0.160225	0.427637	0.998604
cds-C4N14_00550	CDS	hypothetical protein	4.52516	0.186041	0.42991	0.998604
cds-C4N14_04220	CDS	coproporphyrinogen III oxidase	2.47209	-0.49577	0.4305	0.998604
cds-C4N14_10405	CDS	signal recognition particle protein	8.43694	0.196866	0.431223	0.998604
cds-C4N14_09780	CDS	prolipoprotein diacylglyceryl transferase	8.36631	-0.130641	0.431964	0.998604
cds-C4N14_01935	CDS	hypothetical protein	4.17845	0.20271	0.432416	0.998604
cds-C4N14_03615	CDS	glycerophosphodiester phosphodiesterase	5.26975	0.156015	0.432528	0.998604
cds-C4N14_07220	CDS	CDP-diacylglycerol--serine O-phosphatidyltransferase	7.21741	0.113754	0.432691	0.998604
cds-C4N14_00480	CDS	DUF3870 domain-containing protein	1.75395	0.511228	0.432713	0.998604
cds-C4N14_00020	CDS	EamA family transporter	9.88966	-0.124074	0.433521	0.998604
cds-C4N14_06125	CDS	hypothetical protein	5.67126	-0.156594	0.434959	0.998604
cds-C4N14_04835	CDS	aspartate--tRNA ligase	8.50482	-0.102332	0.436051	0.998604
cds-C4N14_09945	CDS	hypothetical protein	6.43956	0.140005	0.437159	0.998604
cds-C4N14_04315	CDS	thiol:disulfide interchange protein	4.01656	0.190456	0.437888	0.998604
cds-C4N14_04490	CDS	DNA-binding response regulator	4.95616	0.156874	0.438086	0.998604
cds-C4N14_02160	CDS	sodium:proton antiporter	7.97782	0.0915726	0.438817	0.998604
cds-C4N14_04645	CDS	YfcC family protein	8.76315	-0.108896	0.439179	0.998604
cds-C4N14_00300	CDS	transporter	7.39592	0.144354	0.439233	0.998604
cds-C4N14_02490	CDS	type II toxin-antitoxin system RelE/ParE family toxin	4.6878	-0.227943	0.439492	0.998604
cds-C4N14_05725	CDS	cysteine protease	4.78295	-0.199163	0.439747	0.998604
cds-C4N14_03570	CDS	Crp/Fnr family transcriptional regulator	7.34009	0.137565	0.4405	0.998604
cds-C4N14_00265	CDS	elongation factor G	8.11677	-0.114023	0.440672	0.998604
cds-C4N14_09370	CDS	hypothetical protein	3.33512	-0.213761	0.441367	0.998604
cds-C4N14_10570	CDS	ABC transporter ATP-binding protein	4.4452	0.162514	0.441545	0.998604
cds-C4N14_00750	CDS	30S ribosomal protein S3	8.41215	0.1138	0.442332	0.998604
cds-C4N14_01770	CDS	small molecule-binding protein	2.70893	0.312216	0.442418	0.998604
cds-C4N14_04185	CDS	N-acetylmuramoyl-L-alanine amidase	8.53783	0.108008	0.44251	0.998604
cds-C4N14_00585	CDS	adenylosuccinate synthase	8.22298	0.113936	0.442778	0.998604
cds-C4N14_06245	CDS	CRISPR-associated endonuclease Cas2	2.69925	0.370232	0.442821	0.998604
cds-C4N14_01510	CDS	MATE family efflux transporter	7.65289	-0.129863	0.442939	0.998604
cds-C4N14_04435	CDS	hypothetical protein	3.68719	0.273484	0.44306	0.998604
cds-C4N14_01305	CDS	PLP-dependent transferase	2.88639	0.258974	0.444448	0.998604
cds-C4N14_10830	CDS	tRNA guanosine(34) transglycosylase Tgt	6.52387	-0.11031	0.444804	0.998604
cds-C4N14_03915	CDS	DNA polymerase III2C subunit gamma and tau	7.63166	-0.109145	0.444928	0.998604
cds-C4N14_07845	CDS	BAX inhibitor (BI)-1/YccA family protein	6.74567	-0.128817	0.44556	0.998604
cds-C4N14_04535	CDS	hypothetical protein	7.66248	-0.168001	0.446325	0.998604
cds-C4N14_07285	CDS	sodium:proton antiporter	5.68695	-0.15103	0.446388	0.998604
cds-fspC2	CDS	fspC2	8.46302	-0.314739	0.446433	0.998604
cds-C4N14_00680	CDS	preprotein translocase subunit SecY	11.213	-0.109498	0.446539	0.998604
cds-C4N14_01010	CDS	polysaccharide biosynthesis protein	8.59097	0.0883473	0.446923	0.998604
cds-C4N14_02755	CDS	ethanolamine utilization protein EutP	5.17256	-0.149134	0.44708	0.998604
cds-C4N14_02200	CDS	YfcC family protein	8.37166	-0.122373	0.447418	0.998604
cds-C4N14_06470	CDS	phosphate/phosphite/phosphonate ABC transporter substrate-binding protein	7.69943	0.124254	0.448252	0.998604
cds-C4N14_08610	CDS	hypothetical protein	5.71213	-0.143711	0.448488	0.998604
cds-C4N14_08140	CDS	FMN-binding protein	6.27742	0.126532	0.448852	0.998604
cds-C4N14_01390	CDS	phosphopyruvate hydratase	9.89263	0.121859	0.449356	0.998604
cds-C4N14_00025	CDS	cell surface protein	11.8997	0.112011	0.449397	0.998604
cds-C4N14_10495	CDS	s-methyl-5-thioribose-1-phosphate isomerase	3.67188	0.264974	0.449465	0.998604
cds-C4N14_02735	CDS	hypothetical protein	3.05087	-0.264441	0.450093	0.998604
cds-C4N14_01930	CDS	hypothetical protein	5.80512	-0.144131	0.45015	0.998604
cds-C4N14_07105	CDS	hypothetical protein	5.27269	-0.195932	0.450552	0.998604
cds-C4N14_09015	CDS	hydroxymethylbilane synthase	4.7875	-0.17428	0.450611	0.998604
cds-C4N14_01335	CDS	2-iminoacetate synthase ThiH	5.61367	-0.182954	0.451517	0.998604
cds-C4N14_10265	CDS	chemotaxis protein	5.47903	0.218438	0.452911	0.998604
cds-C4N14_10110	CDS	acetyl-CoA carboxylase carboxyltransferase subunit alpha	7.82936	-0.159815	0.4534	0.998604
cds-C4N14_01795	CDS	flavodoxin	8.43709	0.11016	0.45357	0.998604
cds-C4N14_09330	CDS	penicillin-binding protein 1C	6.60331	-0.120239	0.453813	0.998604
cds-C4N14_10480	CDS	C4-dicarboxylate ABC transporter permease	5.97189	-0.160129	0.454163	0.998604
cds-C4N14_00910	CDS	murein biosynthesis integral membrane protein MurJ	8.28825	-0.132977	0.454226	0.998604
cds-C4N14_03420	CDS	protease	6.24293	0.111215	0.454739	0.998604
cds-C4N14_03630	CDS	hypothetical protein	8.37224	0.122257	0.455173	0.998604
cds-C4N14_02335	CDS	hypothetical protein	3.07027	0.323946	0.455191	0.998604
cds-C4N14_06170	CDS	hypothetical protein	6.20511	0.193375	0.455389	0.998604
cds-C4N14_03350	CDS	hypothetical protein	4.70479	0.21619	0.455548	0.998604
cds-C4N14_09645	CDS	TolC family protein	4.81761	0.149799	0.456669	0.998604
cds-C4N14_07890	CDS	glycogen/starch/alpha-glucan phosphorylase	7.64904	-0.141779	0.457299	0.998604
cds-C4N14_04400	CDS	glutaconyl-CoA decarboxylase subunit alpha	9.25341	-0.108058	0.457738	0.998604
cds-C4N14_00655	CDS	Asp23/Gls24 family envelope stress response protein	7.99529	0.127884	0.458186	0.998604
cds-C4N14_03525	CDS	OmpH family outer membrane protein	9.84366	0.0950913	0.459769	0.998604
cds-C4N14_06165	CDS	hypothetical protein	9.23729	-0.121632	0.460498	0.998604
cds-C4N14_08875	CDS	YbaK/EbsC family protein	4.34045	-0.300454	0.460578	0.998604
cds-C4N14_07695	CDS	hypothetical protein	6.22147	-0.117003	0.460605	0.998604
cds-C4N14_09225	CDS	hypothetical protein	8.28364	0.0970034	0.460937	0.998604
cds-C4N14_03405	CDS	hypothetical protein	6.258	0.123849	0.46127	0.998604
cds-C4N14_03875	CDS	aquaporin family protein	6.41124	-0.121444	0.462075	0.998604
cds-C4N14_07680	CDS	riboflavin synthase subunit alpha	3.46899	-0.261022	0.462338	0.998604
cds-C4N14_01715	CDS	methylated-DNA--[protein]-cysteine S-methyltransferase	9.54161	-0.233711	0.462403	0.998604
cds-C4N14_10080	CDS	aspartate carbamoyltransferase catalytic subunit	5.70189	-0.140091	0.462519	0.998604
cds-C4N14_06405	CDS	serine dehydratase subunit alpha family protein	4.32861	-0.240159	0.462843	0.998604
cds-C4N14_02805	CDS	ethanolamine utilization protein	4.38534	-0.249142	0.463587	0.998604
cds-C4N14_00890	CDS	dTDP-glucose 42C6-dehydratase	9.39272	-0.122658	0.463669	0.998604
cds-C4N14_08565	CDS	hypothetical protein	5.94924	0.154687	0.464073	0.998604
cds-C4N14_05185	CDS	ATP synthase F1 subunit epsilon	5.56469	0.191351	0.466014	0.998604
ncRNA28	ncRNA	sRNA	4.61701	-0.188089	0.466982	0.998604
cds-C4N14_01780	CDS	ribonucleotide-diphosphate reductase subunit beta	7.96923	-0.139067	0.46763	0.998604
cds-C4N14_05990	CDS	HD domain-containing protein	7.21775	-0.121261	0.4677	0.998604
cds-C4N14_09120	CDS	sodium:proton antiporter	8.66925	-0.0986358	0.468334	0.998604
cds-C4N14_05420	CDS	integrase	4.39355	-0.14691	0.469324	0.998604
cds-C4N14_01620	CDS	metal ABC transporter ATP-binding protein	5.94655	-0.165426	0.470922	0.998604
cds-C4N14_03880	CDS	nucleotide-binding protein	7.14957	0.124076	0.471417	0.998604
cds-C4N14_06805	CDS	FADH(2)-oxidizing methylenetetrahydrofolate--tRNA-(uracil(54)-C(5))-methyltransferase TrmFO	6.35517	-0.146342	0.471684	0.998604
cds-C4N14_04680	CDS	adhesion protein FadA	12.3389	0.125059	0.472377	0.998604
cds-C4N14_10245	CDS	ABC transporter ATP-binding protein	7.26048	-0.125874	0.4724	0.998604
cds-C4N14_04210	CDS	hypothetical protein	5.25757	-0.128637	0.472587	0.998604
cds-C4N14_04710	CDS	GTPase Era	6.04255	-0.118227	0.473011	0.998604
cds-C4N14_07575	CDS	protease	6.73307	0.101	0.473331	0.998604
cds-C4N14_02790	CDS	BMC domain-containing protein	5.60964	0.171024	0.47404	0.998604
cds-C4N14_03375	CDS	HEAT repeat domain-containing protein	4.30409	0.233833	0.474565	0.998604
cds-C4N14_02925	CDS	GTP-binding protein	8.08082	-0.113396	0.474817	0.998604
cds-C4N14_07765	CDS	multidrug ABC transporter permease	2.14437	0.353406	0.47526	0.998604
cds-C4N14_01580	CDS	TetR/AcrR family transcriptional regulator	4.70496	-0.190863	0.475274	0.998604
cds-C4N14_01900	CDS	50S ribosomal protein L33	10.4985	0.115464	0.47545	0.998604
ncRNA38	ncRNA	sRNA	3.27373	-0.253995	0.476061	0.998604
cds-C4N14_09725	CDS	arginase	9.11071	0.104618	0.476092	0.998604
cds-C4N14_03080	CDS	tyrosine phenol-lyase	10.0002	-0.095945	0.47686	0.998604
cds-C4N14_02670	CDS	isoleucine--tRNA ligase	8.5498	-0.0954531	0.477487	0.998604
cds-C4N14_06095	CDS	HD domain-containing protein	5.66077	0.147364	0.477784	0.998604
cds-C4N14_03230	CDS	sugar phosphate isomerase/epimerase	3.84667	0.191719	0.478879	0.998604
cds-C4N14_08165	CDS	restriction endonuclease subunit S	5.39986	0.151483	0.480081	0.998604
cds-C4N14_10530	CDS	sodium:proton antiporter	4.2972	-0.213867	0.480834	0.998604
cds-C4N14_02570	CDS	exodeoxyribonuclease III	7.91712	-0.081625	0.480899	0.998604
cds-C4N14_05750	CDS	hypothetical protein	8.80716	-0.158035	0.481973	0.998604
cds-C4N14_04330	CDS	sensor histidine kinase	7.21673	-0.109782	0.482009	0.998604
ncRNA9	ncRNA	sRNA	7.27523	-0.266688	0.482052	0.998604
cds-C4N14_02045	CDS	adenine phosphoribosyltransferase	7.33087	0.13124	0.482812	0.998604
cds-C4N14_02980	CDS	ABC transporter ATP-binding protein	3.00132	-0.242971	0.483912	0.998604
cds-C4N14_09415	CDS	cell division protein SepF	8.12922	0.0964577	0.48402	0.998604
cds-C4N14_08790	CDS	hypothetical protein	7.84303	0.132053	0.484323	0.998604
cds-C4N14_02030	CDS	cobyric acid synthase	5.3131	-0.156054	0.484482	0.998604
cds-C4N14_02940	CDS	MarR family transcriptional regulator	5.97401	0.160471	0.484487	0.998604
cds-C4N14_04035	CDS	TetR/AcrR family transcriptional regulator	9.66796	0.197072	0.484563	0.998604
cds-C4N14_02615	CDS	N-acetyltransferase	3.67756	0.275304	0.485541	0.998604
cds-C4N14_07780	CDS	GntR family transcriptional regulator	6.96597	-0.0944085	0.486113	0.998604
cds-C4N14_02585	CDS	flavocytochrome c	9.42713	0.0896881	0.48652	0.998604
cds-C4N14_07480	CDS	C4-dicarboxylate ABC transporter permease	4.26604	0.186704	0.486648	0.998604
cds-C4N14_04375	CDS	sodium pump decarboxylase	4.93868	0.191094	0.487488	0.998604
cds-C4N14_08460	CDS	hypothetical protein	7.4243	-0.0964438	0.488687	0.998604
cds-C4N14_02425	CDS	hypothetical protein	3.82677	-0.221166	0.488694	0.998604
cds-C4N14_08475	CDS	pyridoxal phosphate-dependent aminotransferase	5.18191	0.149408	0.48946	0.998604
cds-C4N14_01065	CDS	CDP-diacylglycerol--glycerol-3-phosphate 3-phosphatidyltransferase	6.68217	-0.141155	0.49053	0.998604
cds-C4N14_04390	CDS	CoA transferase subunit A	7.62749	0.0965312	0.490987	0.998604
cds-C4N14_04790	CDS	ribosomal RNA small subunit methyltransferase A	6.35191	0.163767	0.491845	0.998604
cds-C4N14_09215	CDS	dicarboxylate/amino acid:cation symporter	3.74491	0.190379	0.49267	0.998604
cds-C4N14_09500	CDS	regulatory protein RecX	5.37863	0.171085	0.493041	0.998604
cds-C4N14_10880	CDS	PTS sugar transporter subunit IIA	6.07521	-0.105864	0.493221	0.998604
cds-C4N14_05630	CDS	hypothetical protein	6.28856	-0.09556	0.493407	0.998604
cds-C4N14_01380	CDS	peroxide stress protein YaaA	6.31199	0.123213	0.494255	0.998604
cds-C4N14_03035	CDS	XRE family transcriptional regulator	4.9877	0.177726	0.495004	0.998604
cds-C4N14_08880	CDS	ATP-binding protein	6.18682	0.104259	0.495005	0.998604
cds-C4N14_01525	CDS	hypothetical protein	15.0144	0.120784	0.495523	0.998604
cds-C4N14_04805	CDS	nucleotidyl transferase AbiEii/AbiGii toxin family protein	6.00617	0.175947	0.495639	0.998604
cds-C4N14_00865	CDS	hypothetical protein	5.7173	0.16488	0.495679	0.998604
cds-C4N14_04125	CDS	[acyl-carrier-protein] S-malonyltransferase	9.00204	0.107381	0.496026	0.998604
cds-C4N14_07425	CDS	cation transporter	5.26513	-0.120867	0.496341	0.998604
cds-C4N14_03085	CDS	GntR family transcriptional regulator	6.24121	-0.127006	0.496615	0.998604
cds-C4N14_02715	CDS	diguanylate phosphodiesterase	3.8982	0.196789	0.496651	0.998604
cds-C4N14_09265	CDS	UDP-3-O-[3-hydroxymyristoyl] N-acetylglucosamine deacetylase	6.46939	-0.124334	0.497205	0.998604
cds-C4N14_10680	CDS	cell division protein FtsA	8.20854	0.0870206	0.497227	0.998604
cds-C4N14_07165	CDS	adenosylmethionine--8-amino-7-oxononanoate transaminase	5.4746	0.119699	0.497488	0.998604
cds-C4N14_00445	CDS	ATPase	7.3348	-0.098985	0.497489	0.998604
cds-fscp1	CDS	fspC1	11.5207	-0.229183	0.497735	0.998604
cds-C4N14_06900	CDS	DUF3601 domain-containing protein	5.34879	-0.18945	0.49835	0.998604
cds-C4N14_04015	CDS	cyclase family protein	4.18457	0.29157	0.498808	0.998604
cds-C4N14_10150	CDS	TatD family deoxyribonuclease	5.46047	0.145127	0.499075	0.998604
cds-C4N14_07385	CDS	hypothetical protein	2.60335	0.572742	0.499184	0.998604
cds-C4N14_07475	CDS	hypothetical protein	4.06468	-0.209442	0.499309	0.998604
cds-C4N14_06665	CDS	hypothetical protein	4.26391	-0.15962	0.499557	0.998604
cds-C4N14_03510	CDS	ribonuclease Y	9.22024	0.0924085	0.500034	0.998604
cds-C4N14_05505	CDS	DNA primase	7.32012	-0.0975947	0.500436	0.998604
cds-C4N14_06340	CDS	hypothetical protein	2.23828	0.333397	0.500836	0.998604
cds-C4N14_01600	CDS	DUF4198 domain-containing protein	8.13876	-0.12575	0.501489	0.998604
cds-C4N14_06875	CDS	N-acetyltransferase	2.873	0.223822	0.501606	0.998604
cds-C4N14_00190	CDS	LrgB family protein	8.03526	-0.0904816	0.502158	0.998604
cds-C4N14_09910	CDS	23S rRNA (pseudouridine(1915)-N(3))-methyltransferase RlmH	5.2075	0.131993	0.502912	0.998604
cds-C4N14_06410	CDS	toxin-antitoxin system YwqK family antitoxin	4.64801	-0.183456	0.503229	0.998604
cds-C4N14_09515	CDS	lipopolysaccharide biosynthesis protein	4.25668	-0.210374	0.503295	0.998604
cds-C4N14_04050	CDS	ABC transporter ATP-binding protein	4.69936	-0.12442	0.503555	0.998604
cds-C4N14_10355	CDS	hypothetical protein	4.94571	-0.197996	0.503711	0.998604
cds-C4N14_08650	CDS	HicB family protein	7.83353	-0.119883	0.504275	0.998604
cds-C4N14_09460	CDS	GntP family permease	9.10148	-0.086882	0.504535	0.998604
FunR51	ncRNA	sRNA	5.11539	0.193747	0.504574	0.998604
cds-C4N14_09305	CDS	DNA-binding response regulator	5.0954	-0.177007	0.506095	0.998604
cds-C4N14_10595	CDS	KR domain-containing protein	6.1676	0.141735	0.506411	0.998604
cds-C4N14_02285	CDS	DNA replication protein	1.71499	0.415226	0.507295	0.998604
cds-C4N14_09170	CDS	DUF4367 domain-containing protein	5.23014	-0.130524	0.507976	0.998604
6S_RNA	ncRNA	sRNA	13.9458	-0.307761	0.508487	0.998604
cds-C4N14_02380	CDS	tRNA uridine-5-carboxymethylaminomethyl(34) synthesis GTPase MnmE	9.13516	-0.092229	0.509461	0.998604
cds-C4N14_01015	CDS	hypothetical protein	6.80372	0.137314	0.510086	0.998604
cds-C4N14_06580	CDS	ABC transporter permease	5.0509	-0.157303	0.510103	0.998604
cds-C4N14_04180	CDS	5-methyltetrahydrofolate--homocysteine methyltransferase	5.39481	0.159247	0.510138	0.998604
cds-C4N14_07745	CDS	TonB-dependent receptor	6.77812	0.0914624	0.510189	0.998604
cds-C4N14_02500	CDS	linear amide C-N hydrolase	5.84858	-0.110076	0.510419	0.998604
cds-C4N14_01355	CDS	phosphomethylpyrimidine synthase ThiC	5.65687	-0.171194	0.510485	0.998604
cds-C4N14_06060	CDS	tRNA (N(6)-L-threonylcarbamoyladenosine(37)-C(2))-methylthiotransferase MtaB	7.77785	0.0797741	0.51191	0.998604
cds-C4N14_08995	CDS	amidohydrolase	4.57079	0.189425	0.512523	0.998604
cds-C4N14_03235	CDS	hypothetical protein	9.72002	-0.184135	0.513425	0.998604
cds-C4N14_05025	CDS	50S ribosomal protein L20	10.0909	-0.116657	0.513775	0.998604
cds-C4N14_02175	CDS	EamA family transporter	6.77375	-0.109801	0.51387	0.998604
cds-C4N14_07095	CDS	5-methylthioadenosine/adenosylhomocysteine nucleosidase	6.81059	0.10334	0.514151	0.998604
cds-C4N14_08220	CDS	basic amino acid ABC transporter substrate-binding protein	6.82325	0.0970812	0.514449	0.998604
cds-C4N14_00560	CDS	tRNA pseudouridine(38-40) synthase TruA	7.07386	-0.0983008	0.515205	0.998604
cds-C4N14_02720	CDS	hemolysin	6.62425	0.148104	0.515226	0.998604
cds-C4N14_09555	CDS	acyl-phosphate glycerol 3-phosphate acyltransferase	7.89769	-0.107621	0.515655	0.998604
cds-C4N14_02245	CDS	hypothetical protein	2.52642	0.239075	0.516499	0.998604
cds-C4N14_03610	CDS	autotransporter domain-containing protein	9.04493	-0.122558	0.516881	0.998604
cds-C4N14_02535	CDS	asparagine--tRNA ligase	10.9503	-0.138404	0.516901	0.998604
cds-C4N14_00170	CDS	hypothetical protein	5.02731	-0.229917	0.51739	0.998604
cds-C4N14_00095	CDS	phosphatidylinositol-4-phosphate 5-kinase	2.1277	0.27402	0.518886	0.998604
cds-C4N14_10435	CDS	serine/threonine protein kinase	5.10441	-0.134586	0.519153	0.998604
cds-C4N14_09335	CDS	alpha-2-macroglobulin family protein	8.48116	-0.112504	0.519386	0.998604
cds-C4N14_00800	CDS	ABC transporter ATP-binding protein	4.88597	-0.14206	0.519469	0.998604
cds-C4N14_02610	CDS	N-acetyltransferase	5.35019	0.162162	0.519856	0.998604
cds-C4N14_02165	CDS	DUF454 domain-containing protein	5.74113	-0.112307	0.520269	0.998604
cds-C4N14_10095	CDS	recombination protein RecR	8.89245	0.0975198	0.520812	0.998604
cds-C4N14_06400	CDS	dicarboxylate/amino acid:cation symporter	11.6697	-0.0880237	0.521049	0.998604
ncRNA3	ncRNA	sRNA	9.69498	-0.289364	0.522287	0.998604
cds-C4N14_09990	CDS	divalent metal cation transporter	4.7509	-0.168664	0.522339	0.998604
cds-C4N14_02315	CDS	phenylalanine--tRNA ligase subunit alpha	7.25487	-0.0853827	0.522469	0.998604
cds-C4N14_09810	CDS	uracil phosphoribosyltransferase	7.56037	-0.102188	0.523285	0.998604
cds-C4N14_08825	CDS	ribulose-phosphate 3-epimerase	6.19714	-0.143575	0.523687	0.998604
cds-C4N14_01110	CDS	AAA family ATPase	5.83309	0.16118	0.523905	0.998604
cds-C4N14_09060	CDS	DUF1353 domain-containing protein	7.3378	-0.122136	0.524095	0.998604
cds-C4N14_03690	CDS	hypothetical protein	9.12382	0.109469	0.524594	0.998604
cds-C4N14_00745	CDS	50S ribosomal protein L16	8.31568	0.108319	0.5247	0.998604
cds-C4N14_08420	CDS	SMC-Scp complex subunit ScpB	5.70209	0.16198	0.524998	0.998604
cds-C4N14_10330	CDS	citrate lyase subunit alpha	9.39226	-0.111834	0.525433	0.998604
cds-C4N14_01385	CDS	hypothetical protein	8.05878	0.0988033	0.526415	0.998604
cds-C4N14_00135	CDS	hemin receptor	3.7518	0.221336	0.526537	0.998604
cds-C4N14_05340	CDS	Cof-type HAD-IIB family hydrolase	6.62458	0.0966297	0.526817	0.998604
cds-C4N14_09270	CDS	AAA family ATPase	8.8092	0.0779892	0.526885	0.998604
cds-C4N14_09560	CDS	DNA polymerase III subunit beta	8.05627	-0.0826149	0.526932	0.998604
cds-C4N14_07075	CDS	IS1182-like element ISFnu1 family transposase	7.25264	-0.0858796	0.527107	0.998604
cds-C4N14_02105	CDS	hypothetical protein	2.66241	0.303712	0.528052	0.998604
cds-C4N14_01210	CDS	MATE family efflux transporter	6.82625	-0.0897889	0.528147	0.998604
cds-C4N14_07450	CDS	inositol phosphorylceramide synthase	7.44961	0.107531	0.528223	0.998604
cds-C4N14_04875	CDS	ABC transporter ATP-binding protein	3.70191	0.162601	0.529481	0.998604
cds-C4N14_02180	CDS	ABC transporter ATP-binding protein	6.66596	-0.122999	0.530211	0.998604
cds-C4N14_04455	CDS	hypothetical protein	7.81721	-0.09398	0.530229	0.998604
cds-C4N14_10590	CDS	amino acid-binding protein	4.81448	0.15835	0.530867	0.998604
cds-C4N14_08915	CDS	SH3 domain-containing protein	4.78015	-0.145356	0.531466	0.998604
cds-C4N14_07370	CDS	precorrin-2 C(20)-methyltransferase	4.08322	-0.197619	0.532073	0.998604
cds-C4N14_10195	CDS	ABC transporter ATP-binding protein	6.28913	0.117018	0.53301	0.998604
cds-C4N14_07605	CDS	bifunctional adenosylcobinamide kinase/adenosylcobinamide-phosphate guanylyltransferase	7.17822	-0.0933523	0.533915	0.998604
cds-C4N14_05465	CDS	polyprenyl synthetase family protein	6.49865	0.128346	0.534096	0.998604
cds-C4N14_09325	CDS	ABC transporter permease	5.81148	-0.111599	0.53443	0.998604
cds-C4N14_01785	CDS	ribonucleoside-diphosphate reductase subunit alpha	8.24142	0.0824055	0.534444	0.998604
cds-C4N14_10430	CDS	hypothetical protein	2.81249	-0.203869	0.535391	0.998604
cds-C4N14_01595	CDS	EamA/RhaT family transporter	4.90423	-0.156215	0.535429	0.998604
cds-C4N14_04170	CDS	DNA integrity scanning protein DisA	8.02882	0.0769801	0.535842	0.998604
cds-C4N14_09110	CDS	ClbS/DfsB family four-helix bundle protein	5.41415	0.138398	0.535982	0.998604
cds-C4N14_07445	CDS	M48 family peptidase	8.89648	-0.137128	0.536021	0.998604
cds-C4N14_05060	CDS	magnesium and cobalt transport protein CorA	8.33279	-0.083611	0.536066	0.998604
cds-C4N14_07705	CDS	hypothetical protein	7.98077	0.0835779	0.536338	0.998604
cds-C4N14_08300	CDS	tRNA1(Val) (adenine(37)-N6)-methyltransferase	5.67625	0.114882	0.536746	0.998604
cds-C4N14_04175	CDS	MATE family efflux transporter	6.71289	0.0979998	0.537748	0.998604
ncRNA15	ncRNA	sRNA	7.61907	-0.17067	0.53784	0.998604
cds-C4N14_06975	CDS	EamA/RhaT family transporter	6.00793	-0.104013	0.538005	0.998604
cds-C4N14_02350	CDS	chromosomal replication initiator DnaA	6.21872	0.153997	0.538259	0.998604
cds-C4N14_10470	CDS	glutamate formimidoyltransferase	4.65722	-0.133981	0.538432	0.998604
cds-C4N14_04365	CDS	class I SAM-dependent methyltransferase	6.1693	0.137405	0.539056	0.998604
cds-C4N14_02510	CDS	hypothetical protein	8.03648	0.0949766	0.539301	0.998604
cds-C4N14_00900	CDS	MBOAT family protein	8.2893	0.0912256	0.539412	0.998604
cds-C4N14_06720	CDS	transporter	6.40108	0.133337	0.539764	0.998604
cds-C4N14_01535	CDS	HPr family phosphocarrier protein	8.95685	-0.103734	0.539837	0.998604
cds-C4N14_09260	CDS	3-hydroxyacyl-[acyl-carrier-protein] dehydratase FabZ	6.64686	0.0976556	0.53997	0.998604
cds-C4N14_10750	CDS	EamA/RhaT family transporter	5.94283	-0.13854	0.540665	0.998604
cds-C4N14_07840	CDS	long-chain fatty acid--CoA ligase	8.12422	0.072138	0.541045	0.998604
cds-C4N14_06370	CDS	YihY/virulence factor BrkB family protein	7.51039	-0.0770521	0.541237	0.998604
cds-C4N14_06740	CDS	hypothetical protein	4.0897	-0.195111	0.54188	0.998604
cds-C4N14_00920	CDS	UDP-4-amino-42C6-dideoxy-N-acetyl-beta-L-altrosamine transaminase	7.95668	-0.0665403	0.541934	0.998604
cds-C4N14_09625	CDS	recombinase	4.50355	0.16413	0.542225	0.998604
cds-C4N14_02370	CDS	protein translocase component YidC	6.96246	0.085781	0.542473	0.998604
cds-C4N14_10515	CDS	fuculose phosphate aldolase	4.89756	0.116227	0.542851	0.998604
cds-C4N14_07015	CDS	YjgP/YjgQ family permease	6.48496	-0.0919891	0.543772	0.998604
cds-C4N14_02530	CDS	ribonuclease M5	8.03848	-0.104073	0.544398	0.998604
cds-C4N14_07085	CDS	hypothetical protein	5.76553	0.14656	0.544454	0.998604
cds-C4N14_06530	CDS	TlpA family protein disulfide reductase	8.00521	0.0916137	0.545262	0.998604
cds-C4N14_07675	CDS	KR domain-containing protein	4.50728	-0.193463	0.545321	0.998604
cds-C4N14_04145	CDS	radical SAM protein	7.96119	-0.0881714	0.545534	0.998604
cds-C4N14_05550	CDS	energy transducer TonB	6.32819	-0.124857	0.546046	0.998604
cds-C4N14_02680	CDS	glycine--tRNA ligase subunit alpha	8.22695	-0.092974	0.54631	0.998604
cds-C4N14_01560	CDS	ABC transporter permease	7.08856	-0.0899754	0.546911	0.998604
cds-C4N14_03320	CDS	nucleotide pyrophosphohydrolase	5.55859	0.100646	0.547129	0.998604
cds-C4N14_02580	CDS	hypothetical protein	10.3795	0.182636	0.547763	0.998604
cds-C4N14_03885	CDS	tetratricopeptide repeat protein	8.88885	0.0730808	0.547829	0.998604
cds-C4N14_00185	CDS	transposase	5.29799	0.138085	0.549148	0.998604
cds-C4N14_10005	CDS	purine-nucleoside phosphorylase	7.44328	-0.102926	0.549299	0.998604
cds-C4N14_09235	CDS	hypothetical protein	7.11899	0.102816	0.549305	0.998604
cds-C4N14_03935	CDS	U32 family peptidase	9.61891	-0.0739935	0.549899	0.998604
cds-C4N14_00380	CDS	DNA mismatch repair protein MutS	4.89998	0.115253	0.550119	0.998604
cds-C4N14_02025	CDS	sodium:alanine symporter family protein	7.58654	-0.0863635	0.550196	0.998604
cds-C4N14_08345	CDS	type II toxin-antitoxin system RelB/DinJ family antitoxin	2.54636	-0.259302	0.550612	0.998604
cds-C4N14_06235	CDS	CRISPR-associated protein Cas4	2.47572	0.370491	0.550699	0.998604
FunR52	ncRNA	sRNA	7.99634	0.169946	0.550803	0.998604
cds-C4N14_06420	CDS	M3 family oligoendopeptidase	5.56433	-0.114858	0.551169	0.998604
cds-C4N14_09965	CDS	glutamine--fructose-6-phosphate transaminase (isomerizing)	8.76769	0.0839158	0.551677	0.998604
cds-C4N14_06290	CDS	galactose/methyl galactoside import ATP-binding protein MglA	8.41376	-0.110661	0.551691	0.998604
cds-C4N14_04070	CDS	DUF2247 domain-containing protein	2.28127	0.362017	0.552021	0.998604
cds-C4N14_01905	CDS	transcriptional repressor	9.54321	0.0839349	0.5524	0.998604
cds-C4N14_06430	CDS	glucosamine-6-phosphate deaminase	7.94896	0.12953	0.552869	0.998604
cds-C4N14_09985	CDS	LamB/YcsF family protein	4.64651	0.148779	0.553215	0.998604
cds-C4N14_00030	CDS	ABC transporter ATP-binding protein	7.99398	-0.0999099	0.5543	0.998604
cds-C4N14_06255	CDS	hypothetical protein	8.89128	-0.248106	0.554681	0.998604
cds-C4N14_05305	CDS	hypothetical protein	6.69993	-0.0960147	0.555497	0.998604
cds-C4N14_10285	CDS	ribonuclease HII	5.65415	0.149859	0.555763	0.998604
cds-C4N14_04780	CDS	KH domain-containing protein	4.81467	-0.284982	0.555863	0.998604
cds-C4N14_04380	CDS	acetyl-CoA carboxylase biotin carboxyl carrier protein subunit	7.55217	-0.0834645	0.556121	0.998604
cds-C4N14_08245	CDS	transcriptional regulator	5.9877	0.130863	0.556303	0.998604
cds-C4N14_00610	CDS	Hsp33 family molecular chaperone HslO	7.03959	0.0850798	0.557679	0.998604
cds-C4N14_00930	CDS	hypothetical protein	6.37099	0.109931	0.557989	0.998604
ncRNA4	ncRNA	sRNA	3.26066	-0.253899	0.558407	0.998604
cds-C4N14_04825	CDS	replication-associated recombination protein A	6.67127	-0.09278	0.558637	0.998604
cds-C4N14_05800	CDS	UTP--glucose-1-phosphate uridylyltransferase	8.24147	0.11211	0.559105	0.998604
cds-C4N14_09950	CDS	rubrerythrin family protein	9.38833	0.153773	0.559266	0.998604
cds-C4N14_04020	CDS	FAD-dependent oxidoreductase	3.28267	0.227602	0.55988	0.998604
cds-C4N14_05125	CDS	AI-2E family transporter	5.75643	-0.128376	0.560383	0.998604
cds-C4N14_07725	CDS	thiamine diphosphokinase	3.98745	0.198116	0.56043	0.998604
cds-C4N14_05375	CDS	ABC transporter permease	7.21372	-0.142461	0.560471	0.998604
cds-C4N14_03770	CDS	hypothetical protein	13.9104	0.139211	0.560805	0.998604
cds-C4N14_10310	CDS	oxaloacetate decarboxylase subunit alpha	8.09883	0.101601	0.561792	0.998604
cds-C4N14_06685	CDS	Rrf2 family transcriptional regulator	9.62672	-0.0869958	0.562046	0.998604
cds-C4N14_09455	CDS	helix-turn-helix domain-containing protein	6.49701	-0.119881	0.563183	0.998604
cds-C4N14_04025	CDS	sodium:sulfate symporter	4.94664	0.145769	0.563273	0.998604
cds-C4N14_03070	CDS	J domain-containing protein	8.25583	-0.0736176	0.563984	0.998604
cds-C4N14_08060	CDS	BREX system P-loop protein BrxC	6.07889	0.102405	0.564317	0.998604
cds-C4N14_00465	CDS	2-C-methyl-D-erythritol 4-phosphate cytidylyltransferase	6.96819	-0.116851	0.564721	0.998604
cds-C4N14_07825	CDS	IS110-like element ISFnu4 family transposase	4.90021	-0.24594	0.565482	0.998604
cds-C4N14_00155	CDS	ABC transporter ATP-binding protein	8.28677	-0.1763	0.565933	0.998604
cds-C4N14_01240	CDS	diaminopimelate epimerase	5.68367	-0.120248	0.5664	0.998604
cds-C4N14_05240	CDS	adenylosuccinate lyase	7.06448	-0.0788914	0.566645	0.998604
ChaR	ncRNA	sRNA	9.99954	-0.193224	0.566809	0.998604
cds-C4N14_06570	CDS	50S ribosomal protein L21	10.0415	0.11209	0.567389	0.998604
cds-C4N14_04635	CDS	autotransporter domain-containing protein	10.1106	-0.086785	0.568574	0.998604
cds-C4N14_09185	CDS	hypothetical protein	8.6623	0.0710404	0.568721	0.998604
cds-C4N14_01130	CDS	endonuclease	7.41733	0.15335	0.568946	0.998604
cds-C4N14_02930	CDS	hypothetical protein	4.3755	-0.173313	0.568972	0.998604
cds-C4N14_07180	CDS	peptidase M42	7.43482	-0.125515	0.569088	0.998604
cds-C4N14_03950	CDS	hypothetical protein	4.51053	-0.169713	0.569325	0.998604
cds-C4N14_08025	CDS	DUF4357 domain-containing protein	7.20608	0.081552	0.569654	0.998604
cds-C4N14_09280	CDS	amidohydrolase	5.7154	0.10122	0.570078	0.998604
cds-C4N14_00310	CDS	elongation factor Tu	11.4783	0.108369	0.570125	0.998604
M1_RNA	ncRNA	sRNA	15.1589	-0.170781	0.570159	0.998604
cds-C4N14_09895	CDS	lysine--tRNA ligase	9.29114	0.0715946	0.570613	0.998604
cds-C4N14_05685	CDS	hypothetical protein	4.64842	-0.123945	0.571261	0.998604
cds-C4N14_07735	CDS	uracil-xanthine permease	7.86437	-0.082553	0.571892	0.998604
cds-C4N14_08605	CDS	flavodoxin	11.333	0.0815786	0.572767	0.998604
cds-C4N14_05220	CDS	ATP synthase F0 subunit A	6.90402	-0.0968459	0.573245	0.998604
cds-C4N14_04320	CDS	peptide-methionine (R)-S-oxide reductase	6.44222	-0.0894953	0.573283	0.998604
cds-C4N14_04560	CDS	amidinotransferase	7.2388	0.0883427	0.57399	0.998604
cds-C4N14_00975	CDS	phosphoribosylglycinamide formyltransferase	6.81084	0.0931984	0.57407	0.998604
cds-C4N14_06220	CDS	type I-B CRISPR-associated protein Cas7/Cst2/DevR	5.9757	0.14989	0.574162	0.998604
cds-C4N14_06265	CDS	acetate kinase	8.66921	0.0784495	0.57524	0.998604
cds-C4N14_05485	CDS	thymidylate kinase	5.43025	-0.10515	0.575334	0.998604
cds-C4N14_02440	CDS	transcription-repair coupling factor	7.30504	-0.125916	0.575593	0.998604
cds-C4N14_07410	CDS	precorrin-3B C(17)-methyltransferase	6.69848	0.105605	0.576768	0.998604
cds-C4N14_09190	CDS	SsrA-binding protein SmpB	3.92778	0.241669	0.576949	0.998604
cds-C4N14_08455	CDS	hypothetical protein	5.44	0.170647	0.577353	0.998604
cds-C4N14_01750	CDS	hypothetical protein	7.68109	0.0795632	0.577364	0.998604
cds-C4N14_09730	CDS	endo alpha-12C4 polygalactosaminidase	8.57747	-0.0750664	0.577964	0.998604
cds-C4N14_04660	CDS	ArsR family transcriptional regulator	7.13631	0.0868966	0.578613	0.998604
cds-C4N14_00735	CDS	30S ribosomal protein S17	6.97317	0.109134	0.579078	0.998604
cds-C4N14_03000	CDS	energy-coupling factor transporter transmembrane protein EcfT	7.20692	-0.0802605	0.579085	0.998604
cds-C4N14_05290	CDS	DUF2194 domain-containing protein	6.27903	0.119547	0.580927	0.998604
cds-C4N14_10065	CDS	carbamoyl-phosphate synthase large subunit	6.35498	-0.107574	0.581525	0.998604
cds-C4N14_05815	CDS	sirohydrochlorin cobaltochelatase	5.86289	-0.105315	0.582655	0.998604
cds-C4N14_05995	CDS	SMI1/KNR4 family protein	7.29809	0.0638451	0.583121	0.998604
cds-C4N14_09505	CDS	recombinase RecA	9.04713	0.112524	0.583468	0.998604
cds-C4N14_02330	CDS	DNA topoisomerase (ATP-hydrolyzing) subunit B	7.97212	-0.0650763	0.583716	0.998604
cds-C4N14_01315	CDS	pyruvate-flavodoxin oxidoreductase	1.89626	0.428559	0.584251	0.998604
cds-C4N14_09150	CDS	DNA polymerase III subunit beta	6.10978	0.0971916	0.584804	0.998604
cds-C4N14_01650	CDS	hemolysin	8.38515	-0.110899	0.585472	0.998604
cds-C4N14_08510	CDS	DUF1456 domain-containing protein	6.94693	0.0860785	0.585519	0.998604
cds-C4N14_04750	CDS	hypothetical protein	5.62588	0.134624	0.586119	0.998604
cds-C4N14_08230	CDS	fructose-bisphosphatase class III	7.78034	-0.111661	0.586161	0.998604
cds-C4N14_10735	CDS	pyridoxal 5-phosphate synthase lyase subunit PdxS	11.8661	0.0963735	0.587613	0.998604
cds-C4N14_04260	CDS	septum site-determining protein MinD	8.15686	0.101737	0.587687	0.998604
cds-C4N14_00640	CDS	N utilization substance protein B	10.0866	0.107462	0.588201	0.998604
cds-C4N14_02405	CDS	transcription repressor NadR	6.31175	-0.0963918	0.588374	0.998604
cds-C4N14_08535	CDS	DUF1904 domain-containing protein	4.59021	-0.147636	0.58915	0.998604
cds-C4N14_04300	CDS	hypothetical protein	4.04326	-0.179772	0.589197	0.998604
cds-C4N14_04265	CDS	cell division topological specificity factor MinE	8.57539	0.0699555	0.589403	0.998604
cds-C4N14_07140	CDS	hypothetical protein	5.83099	0.100209	0.590374	0.998604
cds-C4N14_00050	CDS	nickel ABC transporter2C nickel/metallophore periplasmic binding protein	6.05393	0.0982093	0.5909	0.998604
cds-C4N14_10300	CDS	transcriptional regulator	4.28475	0.130643	0.591083	0.998604
cds-C4N14_00015	CDS	MFS transporter	6.46994	-0.0834073	0.592053	0.998604
FunR15	ncRNA	sRNA	6.74423	-0.272209	0.592931	0.998604
cds-C4N14_06690	CDS	DUF1385 domain-containing protein	8.90607	0.0650359	0.593033	0.998604
cds-C4N14_10885	CDS	DNA repair protein RecO	5.61881	0.119971	0.593096	0.998604
cds-C4N14_04525	CDS	hypothetical protein	6.42468	-0.0816949	0.593974	0.998604
cds-C4N14_06800	CDS	integrase	5.59525	-0.122645	0.594571	0.998604
cds-C4N14_03240	CDS	tetratricopeptide repeat protein	5.93953	-0.106673	0.595346	0.998604
cds-C4N14_10275	CDS	hypothetical protein	7.15002	-0.132136	0.595651	0.998604
cds-C4N14_04915	CDS	ABC transporter ATP-binding protein	5.68825	-0.115338	0.595664	0.998604
cds-C4N14_05610	CDS	ABC transporter ATP-binding protein	7.68034	0.0774747	0.596081	0.998604
cds-C4N14_10185	CDS	DUF4418 domain-containing protein	6.08788	-0.0917563	0.596185	0.998604
cds-C4N14_03475	CDS	tRNA 2-thiouridine(34) synthase MnmA	6.29182	-0.0893095	0.59636	0.998604
cds-C4N14_06150	CDS	hypothetical protein	5.95985	-0.122773	0.596666	0.998604
cds-C4N14_01865	CDS	50S ribosomal protein L7/L12	11.6412	0.0724493	0.596801	0.998604
FunR35	ncRNA	sRNA	10.9565	-0.260977	0.597622	0.998604
cds-C4N14_05870	CDS	hypothetical protein	10.3886	0.106575	0.599403	0.998604
cds-C4N14_09005	CDS	hypothetical protein	4.86423	0.0952694	0.600157	0.998604
cds-C4N14_00715	CDS	30S ribosomal protein S14	7.86421	0.0854183	0.600702	0.998604
cds-C4N14_09220	CDS	LysR family transcriptional regulator	6.54668	-0.0890941	0.600852	0.998604
cds-C4N14_08320	CDS	SAM-dependent methyltransferase	3.96998	0.144219	0.601094	0.998604
cds-C4N14_08655	CDS	NADH oxidase	4.93953	0.127971	0.601337	0.998604
cds-C4N14_10315	CDS	triphosphoribosyl-dephospho-CoA synthase CitG	6.2673	0.120144	0.601391	0.998604
cds-C4N14_06670	CDS	hypothetical protein	3.69385	-0.155857	0.601599	0.998604
cds-C4N14_06185	CDS	hypothetical protein	6.54661	-0.0980317	0.601682	0.998604
cds-C4N14_07395	CDS	putative DNA modification/repair radical SAM protein	5.40763	-0.104963	0.601885	0.998604
4.5S_RNA	ncRNA	sRNA	12.5268	-0.342771	0.602325	0.998604
FunR12	ncRNA	sRNA	11.8237	-0.21272	0.602459	0.998604
cds-C4N14_09525	CDS	lipopolysaccharide heptosyltransferase family protein	5.68086	-0.108239	0.602858	0.998604
cds-C4N14_05775	CDS	signal peptide peptidase SppA	8.39915	0.0807043	0.60298	0.998604
cds-C4N14_08415	CDS	rod shape-determining protein	9.27134	-0.0934468	0.60302	0.998604
cds-C4N14_00915	CDS	N-acetyl sugar amidotransferase	8.46408	0.0769709	0.603381	0.998604
cds-C4N14_05735	CDS	MBL fold metallo-hydrolase	6.69872	-0.0836447	0.603973	0.998604
cds-C4N14_02055	CDS	WYL domain-containing protein	5.5866	0.0950526	0.604545	0.998604
cds-C4N14_00215	CDS	FAD-binding oxidoreductase	6.62412	0.0985213	0.604683	0.998604
cds-C4N14_02710	CDS	hemolysin	6.38534	0.0770151	0.604908	0.998604
cds-C4N14_04745	CDS	dipeptidase PepV	7.52417	-0.0923878	0.604927	0.998604
cds-C4N14_04890	CDS	iron(III) dicitrate-binding protein	3.92036	-0.159488	0.60495	0.998604
cds-C4N14_07260	CDS	hypothetical protein	5.39004	0.197287	0.605061	0.998604
cds-C4N14_09690	CDS	patatin family protein	6.42456	-0.0779362	0.605419	0.998604
cds-C4N14_07245	CDS	phosphoribosylformylglycinamidine cyclo-ligase	5.93074	-0.286617	0.606319	0.998604
cds-C4N14_08350	CDS	flavodoxin	3.47354	-0.131666	0.606469	0.998604
cds-C4N14_03965	CDS	aldehyde dehydrogenase	6.6148	0.14205	0.606578	0.998604
cds-C4N14_10825	CDS	magnesium transporter	6.45704	-0.0785558	0.607216	0.998604
cds-C4N14_09955	CDS	aldehyde dehydrogenase	10.0859	0.0971854	0.607225	0.998604
cds-C4N14_08885	CDS	metal ABC transporter permease	7.04761	-0.186329	0.607368	0.998604
cds-C4N14_07115	CDS	bifunctional oligoribonuclease/PAP phosphatase NrnA	6.10222	0.105074	0.607374	0.998604
cds-C4N14_06860	CDS	MolR family transcriptional regulator	7.4016	-0.0676867	0.607913	0.998604
cds-C4N14_07530	CDS	tRNA (adenosine(37)-N6)-threonylcarbamoyltransferase complex ATPase subunit type 1 TsaE	4.18074	0.202869	0.607923	0.998604
cds-C4N14_04340	CDS	DNA-binding protein	6.77085	-0.134151	0.608414	0.998604
cds-C4N14_02635	CDS	D-alanyl-D-alanine carboxypeptidase	7.44508	0.0687372	0.608876	0.998604
cds-C4N14_05865	CDS	hypothetical protein	13.8435	-0.0886404	0.608916	0.998604
cds-C4N14_09385	CDS	hypothetical protein	4.05102	-0.170282	0.609165	0.998604
cds-C4N14_05600	CDS	cob(I)yrinic acid a2Cc-diamide adenosyltransferase	9.57272	0.0609216	0.609706	0.998604
cds-C4N14_10415	CDS	hypothetical protein	4.25859	-0.178782	0.611339	0.998604
cds-C4N14_07365	CDS	hypothetical protein	3.60795	0.219388	0.611582	0.998604
cds-C4N14_07490	CDS	poly-gamma-glutamate synthase PgsB	4.53063	-0.15011	0.611609	0.998604
cds-C4N14_00870	CDS	DNA-binding protein	5.9314	0.0761869	0.611798	0.998604
cds-C4N14_06955	CDS	RNA-binding protein	5.01223	0.122599	0.612162	0.998604
cds-C4N14_03945	CDS	putative manganese-dependent inorganic diphosphatase	6.45309	0.0771713	0.613162	0.998604
cds-C4N14_08695	CDS	DNA-binding protein WhiA	5.48978	0.101802	0.613378	0.998604
cds-C4N14_06830	CDS	DUF340 domain-containing protein	5.1236	0.118874	0.614274	0.998604
cds-C4N14_07280	CDS	hypothetical protein	7.04092	0.0746794	0.616281	0.998604
cds-C4N14_01125	CDS	hypothetical protein	6.27447	-0.0808263	0.616407	0.998604
cds-C4N14_06595	CDS	ABC transporter permease	2.70748	-0.192891	0.617067	0.998604
cds-C4N14_04415	CDS	2-hydroxyglutaryl-CoA dehydratase	8.82234	-0.073804	0.617209	0.998604
cds-C4N14_05390	CDS	Txe/YoeB family addiction module toxin	6.95422	0.0778526	0.617319	0.998604
cds-C4N14_00100	CDS	autotransporter	7.61037	-0.109854	0.617431	0.998604
cds-C4N14_06435	CDS	TIGR01212 family radical SAM protein	5.50038	0.0975802	0.617644	0.998604
cds-C4N14_03095	CDS	cell envelope integrity protein CreD	8.63005	0.0585283	0.617694	0.998604
cds-C4N14_02505	CDS	DUF4132 domain-containing protein	6.4957	0.087159	0.617704	0.998604
cds-C4N14_02140	CDS	type II secretion system F family protein	3.65701	-0.171039	0.61808	0.998604
cds-C4N14_05570	CDS	DUF1858 domain-containing protein	15.1163	-0.102035	0.618552	0.998604
cds-C4N14_03160	CDS	type I restriction-modification system endonuclease	5.11707	-0.0987975	0.618601	0.998604
cds-C4N14_07715	CDS	HAD-IB family hydrolase	7.13249	0.0773733	0.618615	0.998604
cds-C4N14_08720	CDS	protein translocase subunit SecF	6.69254	-0.082249	0.619314	0.998604
cds-C4N14_03315	CDS	aminopeptidase P family protein	6.3233	0.0967888	0.620114	0.998604
cds-C4N14_01255	CDS	V-type ATP synthase subunit A	6.09094	-0.0769752	0.620365	0.998604
cds-C4N14_10870	CDS	methionyl-tRNA formyltransferase	6.13554	0.0779903	0.621007	0.998604
cds-C4N14_06030	CDS	cysteine synthase A	11.3907	-0.0909596	0.621044	0.998604
cds-C4N14_03090	CDS	YARHG domain-containing protein	9.20049	0.0792041	0.621183	0.998604
cds-C4N14_10500	CDS	sodium:proton antiporter	4.44023	-0.102387	0.621332	0.998604
cds-C4N14_00210	CDS	acyl-CoA dehydrogenase	6.57135	-0.0798236	0.622639	0.998604
cds-C4N14_00485	CDS	serine hydrolase	2.82793	-0.174188	0.622842	0.998604
cds-C4N14_10845	CDS	tetratricopeptide repeat protein	4.83871	0.126057	0.622856	0.998604
cds-C4N14_10540	CDS	Na+/H+ antiporter NhaC	7.9443	-0.0684319	0.623247	0.998604
cds-C4N14_01710	CDS	molecular chaperone DnaJ	9.42479	0.0751191	0.623497	0.998604
cds-C4N14_03730	CDS	L-erythro-32C5-diaminohexanoate dehydrogenase	4.40218	-0.152012	0.623869	0.998604
cds-C4N14_05260	CDS	single-stranded-DNA-specific exonuclease RecJ	5.6509	0.0886833	0.624609	0.998604
cds-C4N14_06525	CDS	OmpA family protein	8.06412	-0.0692606	0.625857	0.998604
cds-C4N14_10135	CDS	glutamate--tRNA ligase	9.15986	0.0710183	0.625935	0.998604
cds-C4N14_09675	CDS	hypothetical protein	2.2383	0.267088	0.626268	0.998604
cds-C4N14_07040	CDS	NCS2 family permease	8.46217	-0.0729904	0.62676	0.998604
cds-C4N14_03545	CDS	leucyl aminopeptidase	8.2559	0.104018	0.627287	0.998604
cds-C4N14_00495	CDS	dipeptide epimerase	7.39362	-0.133747	0.627408	0.998604
cds-C4N14_09720	CDS	phosphoheptose isomerase	9.14025	-0.056826	0.627737	0.998604
cds-C4N14_06300	CDS	ROK family protein	8.72791	0.0716839	0.627817	0.998604
cds-C4N14_01115	CDS	serine protease	8.31296	0.11231	0.628051	0.998604
cds-C4N14_08370	CDS	TonB-dependent receptor	5.83642	0.101718	0.628054	0.998604
cds-C4N14_10200	CDS	ABC transporter permease	6.24899	-0.0997975	0.628535	0.998604
cds-C4N14_06075	CDS	penicillin-binding protein 2	8.33727	0.0636079	0.628984	0.998604
cds-C4N14_03725	CDS	3-keto-5-aminohexanoate cleavage protein	6.03236	-0.119191	0.629488	0.998604
cds-C4N14_05270	CDS	Fe(3+) ions import ATP-binding protein FbpC	8.4945	-0.0850506	0.630243	0.998604
cds-C4N14_03450	CDS	hypothetical protein	6.42414	0.0945241	0.630521	0.998604
cds-C4N14_03605	CDS	BAX protein	11.4843	0.0695878	0.630631	0.998604
cds-C4N14_00365	CDS	hypothetical protein	8.16219	0.0668089	0.630767	0.998604
cds-C4N14_02745	CDS	dihydropteroate synthase	6.0491	0.106591	0.631737	0.998604
cds-C4N14_02575	CDS	4-nitrophenylphosphatase	6.75754	-0.0632704	0.631995	0.998604
cds-C4N14_05850	CDS	TRAP transporter large permease	6.9486	-0.0922677	0.63289	0.998604
cds-C4N14_03135	CDS	tRNA lysidine(34) synthetase TilS	7.47078	-0.0719878	0.633044	0.998604
cds-C4N14_07815	CDS	3-dehydroquinate synthase	6.83963	-0.0848058	0.633075	0.998604
cds-C4N14_03165	CDS	hypothetical protein	4.67941	-0.106144	0.633447	0.998604
cds-C4N14_06615	CDS	NUDIX domain-containing protein	6.89301	0.103895	0.633448	0.998604
cds-C4N14_02875	CDS	ribosome maturation factor	6.90149	-0.0696229	0.633779	0.998604
cds-C4N14_09275	CDS	aminobenzoyl-glutamate transporter	6.15287	0.0844713	0.634464	0.998604
cds-C4N14_04670	CDS	formate C-acetyltransferase	10.0479	0.0737106	0.634898	0.998604
cds-C4N14_10535	CDS	pyruvate:ferredoxin (flavodoxin) oxidoreductase	6.7698	-0.0710884	0.63494	0.998604
cds-C4N14_01910	CDS	N-acetyltransferase	5.44511	0.0772288	0.634977	0.998604
cds-C4N14_01105	CDS	DNA-binding protein	5.79777	0.151038	0.635045	0.998604
cds-C4N14_10175	CDS	ABC transporter ATP-binding protein	5.34265	-0.117337	0.635497	0.998604
cds-C4N14_01480	CDS	HPr family phosphocarrier protein	7.1437	0.0820016	0.635646	0.998604
cds-C4N14_07145	CDS	GNAT family N-acetyltransferase	8.00854	-0.0833837	0.635818	0.998604
cds-C4N14_02960	CDS	IS110 family transposase	4.78281	-0.113144	0.636033	0.998604
cds-C4N14_01365	CDS	bifunctional hydroxymethylpyrimidine kinase/phosphomethylpyrimidine kinase	7.98614	-0.153866	0.63618	0.998604
cds-C4N14_02375	CDS	protein jag	6.70241	0.0998203	0.636294	0.998604
cds-C4N14_05780	CDS	nucleoid-associated protein2C YbaB/EbfC family	10.4836	0.0717115	0.636738	0.998604
cds-C4N14_01330	CDS	thiamine phosphate synthase	2.42332	-0.197023	0.636777	0.998604
cds-C4N14_00505	CDS	helix-turn-helix transcriptional regulator	9.95882	0.0746698	0.637196	0.998604
cds-C4N14_08545	CDS	cell surface protein	8.01128	-0.0553584	0.637652	0.998604
cds-C4N14_09205	CDS	RidA family protein	2.04845	0.231702	0.637784	0.998604
cds-C4N14_01520	CDS	NUDIX domain-containing protein	7.9796	0.0652346	0.638129	0.998604
cds-C4N14_04910	CDS	iron ABC transporter permease	5.95079	-0.0702002	0.638699	0.998604
cds-C4N14_10755	CDS	hypothetical protein	1.36598	-0.376957	0.640247	0.998604
cds-C4N14_08835	CDS	serine/threonine protein kinase	6.05005	-0.10119	0.640318	0.998604
cds-C4N14_05095	CDS	DUF1877 domain-containing protein	9.0943	0.0765781	0.640658	0.998604
cds-C4N14_01195	CDS	tRNA uridine-5-carboxymethylaminomethyl(34) synthesis enzyme MnmG	7.24615	0.0598836	0.641954	0.998604
cds-C4N14_03980	CDS	TRAP transporter large permease	4.02833	-0.146761	0.64198	0.998604
cds-C4N14_03855	CDS	diguanylate cyclase	3.66655	-0.194866	0.643704	0.998604
cds-C4N14_05675	CDS	hypothetical protein	4.20388	0.118118	0.643747	0.998604
cds-C4N14_06770	CDS	glutaredoxin	9.71981	-0.0858352	0.64471	0.998604
cds-C4N14_02660	CDS	RNA-binding transcriptional accessory protein	7.78873	0.0600274	0.644932	0.998604
cds-C4N14_07525	CDS	D-glycero-beta-D-manno-heptose 1-phosphate adenylyltransferase	4.53188	0.1083	0.647325	0.998604
cds-C4N14_00345	CDS	L-rhamnonate dehydratase	7.02831	0.0814552	0.647362	0.998604
cds-C4N14_10700	CDS	UDP-N-acetylmuramate--L-alanine ligase	8.47337	0.0736227	0.647397	0.998604
cds-C4N14_09095	CDS	PTS mannose transporter subunit IID	1.78691	0.268644	0.647814	0.998604
cds-C4N14_06540	CDS	DUF1846 domain-containing protein	9.12404	-0.0783855	0.647924	0.998604
cds-C4N14_01630	CDS	ABC transporter substrate-binding protein	5.28382	-0.109859	0.64858	0.998604
cds-C4N14_01140	CDS	TetR/AcrR family transcriptional regulator	3.6918	-0.111109	0.649044	0.998604
cds-C4N14_10630	CDS	1-phosphofructokinase	6.75088	-0.0919553	0.649432	0.998604
cds-C4N14_06195	CDS	M20 family peptidase	6.22195	-0.104303	0.650225	0.998604
cds-C4N14_05805	CDS	OmpA family protein	10.9104	0.0779167	0.65036	0.998604
cds-C4N14_08400	CDS	type III pantothenate kinase	8.04893	-0.0532443	0.651249	0.998604
cds-C4N14_05360	CDS	EamA/RhaT family transporter	7.96685	-0.0704629	0.651487	0.998604
cds-C4N14_09115	CDS	pyridoxal phosphate-dependent aminotransferase	6.01576	-0.0770365	0.65152	0.998604
cds-C4N14_07310	CDS	threonine-phosphate decarboxylase	4.64647	-0.100751	0.651943	0.998604
cds-C4N14_01625	CDS	ABC transporter substrate-binding protein	5.00374	0.132269	0.651993	0.998604
cds-C4N14_09685	CDS	2-hydroxyacid dehydrogenase	8.15685	-0.0509443	0.65242	0.998604
cds-C4N14_00840	CDS	30S ribosomal protein S18	11.0266	0.0749163	0.653364	0.998604
cds-C4N14_09420	CDS	YggS family pyridoxal phosphate-dependent enzyme	6.54552	0.0730362	0.65359	0.998604
cds-C4N14_01915	CDS	autotransporter domain-containing protein	8.60485	0.0663447	0.653681	0.998604
cds-C4N14_00765	CDS	50S ribosomal protein L2	9.75846	-0.0677066	0.654648	0.998604
cds-C4N14_04840	CDS	ABC transporter substrate-binding protein	4.2529	-0.131567	0.654826	0.998604
cds-C4N14_02690	CDS	glycine--tRNA ligase subunit beta	7.96766	-0.0580421	0.656101	0.998604
cds-C4N14_09530	CDS	glycosyltransferase family 2 protein	5.73875	0.0887709	0.656372	0.998604
cds-C4N14_08600	CDS	tRNA threonylcarbamoyladenosine dehydratase	9.33146	0.0585063	0.656378	0.998604
cds-C4N14_07900	CDS	glucose-1-phosphate adenylyltransferase	6.66719	-0.0932306	0.656734	0.998604
cds-C4N14_03715	CDS	hypothetical protein	3.90121	0.149694	0.656806	0.998604
cds-C4N14_06425	CDS	hypothetical protein	9.97496	0.0619198	0.659366	0.998604
cds-C4N14_07535	CDS	tRNA (adenosine(37)-N6)-threonylcarbamoyltransferase complex dimerization subunit type 1 TsaB	4.63184	-0.114665	0.659828	0.998604
ncRNA17	ncRNA	sRNA	11.7658	-0.247692	0.660193	0.998604
cds-C4N14_05670	CDS	hypothetical protein	3.08797	-0.171081	0.660296	0.998604
cds-C4N14_03365	CDS	hypothetical protein	5.0371	-0.0888825	0.660363	0.998604
cds-C4N14_08930	CDS	formimidoylglutamase	8.31503	0.0603261	0.660581	0.998604
cds-C4N14_08795	CDS	DUF997 domain-containing protein	8.01743	0.0901471	0.660614	0.998604
cds-C4N14_07155	CDS	TetR/AcrR family transcriptional regulator	8.56709	-0.0490073	0.661202	0.998604
cds-C4N14_06725	CDS	DJ-1 family protein	10.7509	0.0791776	0.661376	0.998604
cds-C4N14_00785	CDS	30S ribosomal protein S10	10.2484	-0.0787827	0.661425	0.998604
cds-C4N14_00195	CDS	CidA/LrgA family protein	4.76986	-0.121976	0.661699	0.998604
cds-C4N14_06845	CDS	alpha/beta hydrolase	7.19119	0.0856921	0.663751	0.998604
cds-C4N14_05385	CDS	peptide ABC transporter ATP-binding protein	8.65426	-0.0691202	0.663884	0.998604
cds-C4N14_08940	CDS	methionine ABC transporter ATP-binding protein	5.54471	-0.0676427	0.665537	0.998604
cds-C4N14_09485	CDS	IS5/IS1182 family transposase	4.71109	-0.125071	0.66573	0.998604
cds-C4N14_07340	CDS	cobalt-precorrin-5B (C(1))-methyltransferase	5.59482	0.0770403	0.665749	0.998604
cds-C4N14_04060	CDS	hemolysin activator protein precursor	7.63705	-0.0573151	0.665783	0.998604
cds-C4N14_02520	CDS	DUF3290 domain-containing protein	6.47157	-0.0631773	0.665955	0.998604
cds-C4N14_03645	CDS	acyl-CoA thioesterase	6.786	0.0885261	0.66623	0.998604
cds-C4N14_08690	CDS	bifunctional riboflavin kinase/FAD synthetase	5.93364	-0.0780839	0.666971	0.998604
cds-C4N14_08160	CDS	type I restriction endonuclease subunit R	7.30498	-0.0983228	0.667756	0.998604
cds-C4N14_03485	CDS	GTPase ObgE	7.57818	-0.0626195	0.667863	0.998604
cds-C4N14_07345	CDS	precorrin-6y C52C15-methyltransferase (decarboxylating) subunit CbiE	3.72225	0.136861	0.667874	0.998604
cds-C4N14_10670	CDS	hypothetical protein	8.3686	0.0586721	0.668133	0.998604
cds-C4N14_08240	CDS	pyruvate2C phosphate dikinase	7.81176	-0.0920053	0.668278	0.998604
cds-C4N14_03670	CDS	DJ-1 family protein	6.70842	0.0982064	0.668619	0.998604
cds-C4N14_05370	CDS	ABC transporter permease	6.92	-0.0817038	0.669069	0.998604
cds-C4N14_04515	CDS	excinuclease ABC subunit UvrB	6.16904	0.077174	0.669288	0.998604
cds-C4N14_05160	CDS	Na+/H+ antiporter NhaC	8.75523	-0.0623612	0.669524	0.998604
cds-C4N14_03555	CDS	transcriptional regulator	12.02	0.0997168	0.669941	0.998604
cds-C4N14_09880	CDS	copper homeostasis protein CutC	5.97325	0.0696877	0.670718	0.998604
cds-C4N14_02905	CDS	trigger factor	8.81758	0.0534146	0.671393	0.998604
cds-C4N14_05765	CDS	TolC family protein	7.6775	0.0778976	0.671454	0.998604
cds-C4N14_02955	CDS	coproporphyrinogen III oxidase	3.29797	0.178933	0.672121	0.998604
cds-C4N14_00130	CDS	TonB-dependent receptor	6.79224	0.0817158	0.6723	0.998604
cds-C4N14_07740	CDS	oligoendopeptidase F	6.98078	-0.0744573	0.67285	0.998604
cds-C4N14_02795	CDS	ethanolamine utilization microcompartment protein EutM	10.394	-0.0964053	0.673635	0.998604
cds-C4N14_06035	CDS	hypothetical protein	4.76554	0.123662	0.673753	0.998604
cds-C4N14_05345	CDS	radical SAM protein	6.34643	-0.0772605	0.674073	0.998604
cds-C4N14_05335	CDS	pyridoxamine 5-phosphate oxidase	8.53375	0.101728	0.67436	0.998604
cds-C4N14_09180	CDS	threonine--tRNA ligase	8.18037	-0.0474301	0.674453	0.998604
cds-C4N14_05115	CDS	hypothetical protein	4.26841	-0.161313	0.674671	0.998604
cds-C4N14_04410	CDS	2-hydroxyglutaryl-CoA dehydratase	7.99178	0.056163	0.674998	0.998604
cds-C4N14_02185	CDS	tripartite tricarboxylate transporter substrate binding protein	9.78609	-0.0470201	0.675312	0.998604
cds-C4N14_05975	CDS	transcriptional regulator	7.21427	-0.0649701	0.675572	0.998604
ncRNA14	ncRNA	sRNA	11.2819	-0.196567	0.676087	0.998604
cds-C4N14_06395	CDS	ATP-dependent helicase	6.43228	0.0703941	0.67613	0.998604
cds-C4N14_05140	CDS	nicotinate phosphoribosyltransferase	8.65898	0.0508517	0.676132	0.998604
cds-C4N14_05880	CDS	NCS2 family permease	9.06762	-0.0595465	0.676569	0.998604
cds-C4N14_10125	CDS	alanine racemase	7.55253	-0.107859	0.677052	0.998604
cds-C4N14_10720	CDS	riboflavin synthase subunit alpha	2.78734	0.246155	0.677381	0.998604
cds-C4N14_06650	CDS	ATP-binding protein	7.41599	-0.0605292	0.677677	0.998604
cds-C4N14_01975	CDS	IS110-like element ISFnu4 family transposase	7.85615	0.0830177	0.677707	0.998604
cds-C4N14_09875	CDS	aminobenzoyl-glutamate transporter	8.07054	-0.0519641	0.678432	0.998604
cds-C4N14_08730	CDS	Holliday junction resolvase RuvX	5.53219	0.0948436	0.678571	0.998604
cds-C4N14_01755	CDS	LD-carboxypeptidase	7.81907	0.0551753	0.67876	0.998604
ncRNA8	ncRNA	sRNA	2.36345	0.244382	0.678865	0.998604
cds-C4N14_09845	CDS	transcription termination factor Rho	8.74905	0.0633649	0.679312	0.998604
cds-C4N14_00725	CDS	50S ribosomal protein L24	7.29754	0.0938027	0.679421	0.998604
cds-C4N14_10485	CDS	threonine ammonia-lyase	7.88316	0.0569306	0.68051	0.998604
cds-C4N14_05035	CDS	translation initiation factor IF-3	8.627	0.081389	0.681235	0.998604
cds-C4N14_01950	CDS	glucose-6-phosphate isomerase	8.31123	-0.0547801	0.681918	0.998604
cds-C4N14_00270	CDS	PTS glucose transporter subunit IIBC	8.85995	-0.0504288	0.682386	0.998604
cds-C4N14_07930	CDS	8-amino-7-oxononanoate synthase	7.44285	0.0614803	0.682479	0.998604
cds-C4N14_10385	CDS	N-acetyltransferase	9.33763	0.0862375	0.682535	0.998604
cds-C4N14_08385	CDS	tRNA 2-thiouridine(34) synthase MnmA	8.45476	0.0578072	0.682536	0.998604
cds-C4N14_07210	CDS	TrkH family potassium uptake protein	7.79176	-0.0736252	0.682614	0.998604
cds-C4N14_07120	CDS	cell division protein SepF	10.9165	-0.0740337	0.683352	0.998604
cds-C4N14_02695	CDS	GTP cyclohydrolase I FolE	7.6504	-0.0546259	0.684918	0.998604
cds-C4N14_00340	CDS	GntP family permease	8.16479	-0.0582674	0.685223	0.998604
cds-C4N14_01540	CDS	DUF1266 domain-containing protein	6.71625	-0.0623151	0.685402	0.998604
cds-C4N14_02445	CDS	RNA-binding S4 domain-containing protein	5.20619	0.0973951	0.685439	0.998604
cds-C4N14_06505	CDS	S9 family peptidase	6.30111	-0.0727464	0.685914	0.998604
FunR14	ncRNA	sRNA	6.46765	-0.199269	0.686148	0.998604
cds-C4N14_09745	CDS	N-acetylmuramoyl-L-alanine amidase	9.83111	0.0622324	0.686614	0.998604
cds-C4N14_06585	CDS	DUF1007 domain-containing protein	4.04854	0.130424	0.686733	0.998604
cds-C4N14_07760	CDS	ABC transporter ATP-binding protein	4.72846	-0.121565	0.687567	0.998604
cds-C4N14_03425	CDS	phosphatidylglycerophosphatase A	4.6245	0.0932216	0.687728	0.998604
cds-C4N14_04830	CDS	histidine--tRNA ligase	7.26546	-0.0668371	0.68874	0.998604
cds-C4N14_05515	CDS	RNA polymerase subunit sigma	6.01228	-0.0627121	0.689088	0.998604
cds-C4N14_06705	CDS	RNase adapter RapZ	6.81574	0.0832891	0.689452	0.998604
cds-C4N14_02640	CDS	carboxypeptidase M32	6.38873	-0.0950077	0.689696	0.998604
cds-C4N14_10400	CDS	30S ribosomal protein S16	10.2463	-0.0714391	0.689849	0.998604
cds-C4N14_05000	CDS	flavin reductase family protein	7.08455	0.0540323	0.690127	0.998604
cds-C4N14_05195	CDS	ATP synthase F1 subunit gamma	7.37106	-0.0589408	0.690624	0.998604
cds-C4N14_10585	CDS	branched-chain amino acid ABC transporter permease	6.83176	-0.106075	0.691525	0.998604
cds-C4N14_07430	CDS	ISL3 family transposase	5.42748	-0.10478	0.692455	0.998604
cds-C4N14_06715	CDS	hypothetical protein	7.55435	0.0901136	0.692789	0.998604
cds-C4N14_04120	CDS	3-oxoacyl-ACP synthase III	8.926	-0.0475812	0.693779	0.998604
cds-C4N14_08185	CDS	3-deoxy-manno-octulosonate cytidylyltransferase	6.24436	-0.066197	0.694705	0.998604
cds-C4N14_04115	CDS	phosphate acyltransferase PlsX	8.48979	0.0541214	0.694707	0.998604
cds-C4N14_02275	CDS	DNA replication protein	2.45061	0.213239	0.694834	0.998604
cds-C4N14_06545	CDS	radical SAM/SPASM domain-containing protein	6.54682	0.0688506	0.695532	0.998604
cds-C4N14_02555	CDS	chorismate mutase	3.3668	0.136809	0.696764	0.998604
cds-C4N14_04280	CDS	hypothetical protein	3.84491	-0.119679	0.696911	0.998604
cds-C4N14_08560	CDS	hypothetical protein	6.73094	0.0691765	0.697015	0.998604
cds-C4N14_07645	CDS	hypothetical protein	7.09874	-0.0673811	0.69739	0.998604
cds-C4N14_04820	CDS	DUF695 domain-containing protein	7.35608	0.0694976	0.698343	0.998604
cds-C4N14_01880	CDS	50S ribosomal protein L11	8.65103	0.0696821	0.698742	0.998604
cds-C4N14_08530	CDS	toxin-antitoxin system YwqK family antitoxin	8.93721	-0.0874683	0.699655	0.998604
cds-C4N14_08515	CDS	glutamate formimidoyltransferase	8.49105	0.05009	0.700478	0.998604
cds-C4N14_01225	CDS	4-amino-4-deoxychorismate lyase	3.60978	0.178164	0.700491	0.998604
cds-C4N14_06480	CDS	N-acetylglucosamine-6-phosphate deacetylase	7.40363	0.0593127	0.701384	0.998604
cds-C4N14_06025	CDS	DUF1963 domain-containing protein	6.71786	-0.0588352	0.701837	0.998604
cds-C4N14_01200	CDS	TrkA family potassium uptake protein	5.83614	0.0660398	0.701838	0.998604
cds-C4N14_04975	CDS	WYL domain-containing protein	2.05353	0.221279	0.701946	0.998604
cds-C4N14_06145	CDS	RloB domain-containing protein	4.60609	0.0898753	0.702351	0.998604
cds-C4N14_02455	CDS	septation protein spoVG	6.02797	-0.070925	0.702592	0.998604
cds-C4N14_01150	CDS	ABC transporter ATP-binding protein	5.24498	-0.12023	0.703905	0.998604
cds-C4N14_08945	CDS	ABC transporter permease	5.45488	-0.0815751	0.704122	0.998604
cds-C4N14_05085	CDS	hypothetical protein	6.00633	-0.0756958	0.704144	0.998604
cds-C4N14_05770	CDS	TetR/AcrR family transcriptional regulator	7.06723	-0.0705758	0.704793	0.998604
cds-C4N14_05460	CDS	exodeoxyribonuclease VII small subunit	3.53057	0.155998	0.704795	0.998604
cds-C4N14_05400	CDS	hypothetical protein	7.09645	0.0539754	0.705167	0.998604
ncRNA18	ncRNA	sRNA	3.17881	0.177734	0.705548	0.998604
cds-C4N14_00515	CDS	RnfABCDGE type electron transport complex subunit B	8.95526	0.0552454	0.706056	0.998604
cds-C4N14_09490	CDS	cupin domain-containing protein	8.3484	0.0481748	0.706144	0.998604
cds-C4N14_09765	CDS	hypothetical protein	2.61496	-0.254634	0.706283	0.998604
cds-C4N14_08120	CDS	tetratricopeptide repeat protein	6.37356	-0.0750097	0.706706	0.998604
ncRNA7	ncRNA	sRNA	1.44225	-0.245011	0.706926	0.998604
cds-C4N14_06045	CDS	Holliday junction branch migration DNA helicase RuvB	8.36034	0.0490349	0.706993	0.998604
cds-C4N14_05005	CDS	molecular chaperone HtpG	8.50372	-0.0770009	0.707082	0.998604
cds-C4N14_09055	CDS	cell division protein FtsL	5.63965	-0.0768584	0.707979	0.998604
cds-C4N14_01020	CDS	dTDP-4-dehydrorhamnose 32C5-epimerase	8.94738	-0.0453225	0.708493	0.998604
cds-C4N14_09070	CDS	translational GTPase TypA	8.69961	0.0723016	0.708681	0.998604
cds-C4N14_04870	CDS	iron ABC transporter permease	4.79273	-0.104752	0.708892	0.998604
cds-C4N14_02470	CDS	toxin-antitoxin system YwqK family antitoxin	7.59408	0.0877866	0.709238	0.998604
cds-C4N14_07615	CDS	histidine phosphatase family protein	6.79763	-0.0746154	0.710652	0.998604
cds-C4N14_08820	CDS	MarR family transcriptional regulator	6.65938	-0.0826274	0.710834	0.998604
cds-C4N14_08890	CDS	metal ABC transporter permease	5.2923	0.100975	0.7111	0.998604
cds-C4N14_00650	CDS	alkaline shock response membrane anchor protein AmaP	7.23307	0.0515893	0.712049	0.998604
cds-C4N14_09635	CDS	toxin-antitoxin system YwqK family antitoxin	4.45525	0.127333	0.712526	0.998604
cds-C4N14_08985	CDS	RluA family pseudouridine synthase	6.43232	0.0667217	0.712713	0.998604
cds-C4N14_09350	CDS	VWA domain-containing protein	6.90286	0.0696963	0.712808	0.998604
cds-C4N14_03755	CDS	hypothetical protein	4.00496	-0.138632	0.713267	0.998604
cds-C4N14_02230	CDS	outer membrane insertion C- signal	5.06726	-0.0962804	0.713302	0.998604
cds-C4N14_08225	CDS	glycogen-debranching protein	6.86296	-0.0550522	0.71331	0.998604
cds-C4N14_08870	CDS	EamA/RhaT family transporter	5.46922	0.0917485	0.713419	0.998604
cds-C4N14_06695	CDS	serine/threonine protein phosphatase	8.00079	-0.050463	0.71378	0.998604
cds-C4N14_01045	CDS	serine protease	7.52431	-0.0572476	0.714066	0.998604
cds-C4N14_08735	CDS	alanine--tRNA ligase	8.52729	0.0404817	0.714971	0.998604
cds-C4N14_04925	CDS	anaerobic ribonucleoside-triphosphate reductase activating protein	9.28705	-0.0853793	0.714986	0.998604
cds-C4N14_05680	CDS	hypothetical protein	4.30322	-0.0877581	0.7152	0.998604
cds-C4N14_05355	CDS	MipA/OmpV family protein	5.62441	-0.0782873	0.716112	0.998604
cds-C4N14_06330	CDS	hypothetical protein	2.46569	0.187307	0.71618	0.998604
cds-C4N14_10320	CDS	citrate lyase ACP	5.35289	0.117675	0.716363	0.998604
cds-C4N14_01850	CDS	YicC family protein	8.0298	-0.0797974	0.716828	0.998604
cds-C4N14_03125	CDS	30S ribosomal protein S15	12.7847	0.0519399	0.717282	0.998604
cds-C4N14_05745	CDS	aminoacyl-histidine dipeptidase	7.57463	0.0472993	0.717517	0.998604
cds-C4N14_06750	CDS	IS3 family transposase	3.12626	-0.113031	0.717874	0.998604
cds-C4N14_01615	CDS	metal ABC transporter permease	5.53687	-0.0653318	0.718322	0.998604
cds-C4N14_04485	CDS	gamma-glutamyl hydrolase	7.3482	0.0624437	0.718471	0.998604
cds-C4N14_01860	CDS	DNA-directed RNA polymerase subunit beta	9.88113	-0.0631905	0.719815	0.998604
cds-C4N14_04355	CDS	ABC transporter ATP-binding protein	5.18497	0.112787	0.720157	0.998604
cds-C4N14_07415	CDS	precorrin-6A reductase	6.05449	0.0553586	0.72025	0.998604
cds-C4N14_10665	CDS	autotransporter domain-containing protein	10.4358	-0.0582361	0.720423	0.998604
cds-C4N14_00955	CDS	capsular biosynthesis protein	7.17357	0.050617	0.720771	0.998604
cds-C4N14_06660	CDS	CopG family transcriptional regulator	5.32832	-0.119392	0.72109	0.998604
cds-C4N14_10305	CDS	citrate-sodium symporter	11.0716	-0.0589082	0.721337	0.998604
cds-C4N14_04930	CDS	16S rRNA (cytosine(967)-C(5))-methyltransferase RsmB	5.58406	-0.103386	0.721339	0.998604
cds-C4N14_00620	CDS	coproporphyrinogen III oxidase	5.22307	-0.0913809	0.722339	0.998604
cds-C4N14_02355	CDS	50S ribosomal protein L34	12.8936	-0.0926808	0.722709	0.998604
ncRNA5	ncRNA	sRNA	8.39888	-0.137128	0.722946	0.998604
cds-C4N14_03355	CDS	ATP-dependent chaperone ClpB	9.54926	-0.0584651	0.723109	0.998604
cds-C4N14_03635	CDS	hemolysin III	8.43997	0.0649866	0.723413	0.998604
cds-C4N14_08065	CDS	hypothetical protein	4.97422	0.0744374	0.724304	0.998604
cds-C4N14_03180	CDS	hypothetical protein	8.60672	0.0611382	0.725971	0.998604
cds-C4N14_03780	CDS	CoA transferase subunit A	8.2745	0.0623059	0.726078	0.998604
cds-C4N14_05275	CDS	iron ABC transporter permease	8.37962	-0.0421531	0.726081	0.998604
cds-C4N14_05980	CDS	IMP dehydrogenase	9.14854	0.058095	0.726154	0.998604
cds-C4N14_01395	CDS	pyruvate kinase PykF	8.39665	0.0573632	0.726386	0.998604
cds-C4N14_07270	CDS	phosphoribosylamine--glycine ligase	6.95108	-0.0738436	0.7271	0.998604
cds-C4N14_03675	CDS	peptidylprolyl isomerase	8.28322	0.0528884	0.727474	0.998604
cds-C4N14_09815	CDS	50S ribosomal protein L31	13.794	-0.0558694	0.728796	0.998604
cds-C4N14_08290	CDS	electron transfer flavoprotein subunit beta/FixA family protein	7.05257	-0.0732131	0.729702	0.998604
cds-C4N14_10780	CDS	LacI family transcriptional regulator	2.94089	-0.243997	0.730734	0.998604
cds-C4N14_04040	CDS	flavodoxin	3.39328	-0.111493	0.731218	0.998604
cds-C4N14_09520	CDS	glycosyltransferase family 9 protein	7.16961	-0.0762872	0.731478	0.998604
cds-C4N14_06775	CDS	hypothetical protein	6.62184	0.0579227	0.731909	0.998604
cds-C4N14_00555	CDS	DUF2247 domain-containing protein	4.04963	-0.0871396	0.731974	0.998604
cds-C4N14_07795	CDS	RNA methyltransferase	7.27456	0.0615865	0.732079	0.998604
cds-C4N14_08010	CDS	DUF1819 domain-containing protein	3.90894	-0.105092	0.732274	0.998604
cds-C4N14_00375	CDS	3-deoxy-7-phosphoheptulonate synthase	8.3169	0.0533711	0.732499	0.998604
cds-C4N14_10710	CDS	UDP-N-acetylmuramoyl-L-alanine--D-glutamate ligase	7.5493	-0.0637225	0.732617	0.998604
cds-C4N14_01705	CDS	flavodoxin	8.87552	-0.0641	0.73331	0.998604
cds-C4N14_06625	CDS	L-serine dehydratase	8.56732	-0.0671567	0.73384	0.998604
cds-C4N14_04165	CDS	DNA repair protein RadA	8.11104	-0.042793	0.733873	0.998604
FunR7	ncRNA	sRNA	7.38079	-0.198866	0.734093	0.998604
cds-C4N14_07785	CDS	sodium:solute symporter family protein	6.82375	0.0570703	0.734208	0.998604
FunR2	ncRNA	sRNA	10.5653	-0.0802942	0.734265	0.998604
cds-C4N14_00230	CDS	lactate utilization protein C	5.7908	0.0684463	0.734885	0.998604
cds-C4N14_09345	CDS	DUF4253 domain-containing protein	4.59228	0.08261	0.735619	0.998604
cds-C4N14_01655	CDS	ShlB/FhaC/HecB family hemolysin secretion/activation protein	4.13821	0.113632	0.73588	0.998604
cds-C4N14_02560	CDS	shikimate dehydrogenase	5.3331	-0.0863906	0.736178	0.998604
cds-C4N14_00820	CDS	MATE family efflux transporter	7.59064	-0.0611344	0.736298	0.998604
cds-C4N14_10170	CDS	antibiotic biosynthesis monooxygenase	7.92149	-0.0686534	0.7363	0.998604
cds-C4N14_02075	CDS	IS1182-like element ISFnu1 family transposase	6.61429	-0.0723359	0.736316	0.998604
cds-C4N14_05205	CDS	ATP synthase F1 subunit delta	6.22205	0.075316	0.737218	0.998604
cds-C4N14_09580	CDS	AbrB family transcriptional regulator	5.79227	-0.0668016	0.737248	0.998604
cds-C4N14_03685	CDS	histidine triad nucleotide-binding protein	6.86963	0.0467108	0.737613	0.998604
cds-C4N14_00685	CDS	50S ribosomal protein L15	9.65542	-0.0491452	0.737703	0.998604
cds-C4N14_09940	CDS	hypothetical protein	4.76709	-0.079222	0.738059	0.998604
cds-C4N14_10640	CDS	glutamine-hydrolyzing GMP synthase	8.72366	-0.0451271	0.738726	0.998604
cds-C4N14_08665	CDS	chromate transporter	5.33535	-0.0671096	0.739396	0.998604
cds-C4N14_09755	CDS	3-oxoacyl-[acyl-carrier-protein] reductase	10.0966	0.0475283	0.739465	0.998604
cds-C4N14_03735	CDS	L-lysine 22C3-aminomutase	5.38977	-0.0767466	0.739474	0.998604
cds-C4N14_00280	CDS	SPFH/Band 7/PHB domain protein	8.69282	0.0395921	0.73962	0.998604
cds-C4N14_08285	CDS	electron transfer flavoprotein subunit alpha/FixB family protein	8.52943	0.0421994	0.740244	0.998604
cds-C4N14_10520	CDS	PLP-dependent aminotransferase family protein	4.2088	0.109733	0.740762	0.998604
cds-C4N14_08815	CDS	DUF814 domain-containing protein	7.98174	-0.0408943	0.741214	0.998604
cds-C4N14_03905	CDS	energy transducer TonB	7.28798	0.058046	0.74149	0.998604
cds-C4N14_10055	CDS	dihydroorotate dehydrogenase	5.70375	-0.0871333	0.741625	0.998604
cds-C4N14_08990	CDS	Na+/H+ antiporter NhaC	4.81415	-0.0865409	0.7424	0.998604
cds-C4N14_05180	CDS	lactoylglutathione lyase	8.16052	-0.0552341	0.742981	0.998604
cds-C4N14_02340	CDS	DNA replication and repair protein RecF	5.92537	-0.0531586	0.743053	0.998604
cds-C4N14_01270	CDS	V-type ATP synthase subunit E	3.30159	-0.1306	0.743631	0.998604
cds-C4N14_01675	CDS	radical SAM protein	6.44368	-0.0546772	0.7438	0.998604
cds-C4N14_03860	CDS	dihydroxyacetone kinase subunit L	4.67737	0.0931474	0.743985	0.998604
cds-C4N14_06965	CDS	branched-chain amino acid ABC transporter	3.80329	-0.0789454	0.74446	0.998604
cds-C4N14_07160	CDS	hypothetical protein	9.18156	-0.0442681	0.744518	0.998604
cds-C4N14_03410	CDS	helicase	7.87517	-0.0394434	0.745147	0.998604
cds-C4N14_10440	CDS	urocanate hydratase	5.02411	0.0654919	0.745777	0.998604
cds-C4N14_05790	CDS	methionine--tRNA ligase	8.32759	-0.0564011	0.746091	0.998604
cds-C4N14_09090	CDS	PTS mannose/fructose/sorbose/N-acetylgalactosamine transporter subunit IIC	2.33657	0.176608	0.74658	0.998604
cds-C4N14_06620	CDS	N-acetyltransferase	6.07076	0.0851207	0.748043	0.998604
cds-C4N14_00335	CDS	lactaldehyde reductase	7.7575	-0.0415894	0.748524	0.998604
cds-C4N14_10850	CDS	DUF502 domain-containing protein	7.66892	-0.0784513	0.748695	0.998604
cds-C4N14_02495	CDS	hypothetical protein	5.77795	0.0860545	0.748883	0.998604
cds-C4N14_02420	CDS	DUF1877 domain-containing protein	6.50409	-0.0447114	0.748968	0.998604
cds-C4N14_05280	CDS	UDP-glucose 4-epimerase GalE	9.38943	0.0617679	0.749762	0.998604
cds-C4N14_09365	CDS	DNA-processing protein DprA	2.58381	0.134527	0.749827	0.998604
cds-C4N14_02750	CDS	ethanolamine utilization protein EutS	5.0677	-0.0821628	0.749973	0.998604
cds-C4N14_00960	CDS	O-antigen ligase domain-containing protein	7.26465	0.0667865	0.750427	0.998604
cds-C4N14_04500	CDS	carbon starvation protein A	10.1101	0.0585751	0.75063	0.998604
cds-C4N14_04815	CDS	transketolase family protein	8.46699	0.0662568	0.750716	0.998604
cds-C4N14_01035	CDS	undecaprenyl-diphosphate phosphatase	7.50867	0.0516752	0.751237	0.998604
cds-C4N14_05500	CDS	peptidylprolyl isomerase	9.73891	-0.0465476	0.751809	0.998604
cds-C4N14_08845	CDS	ATP-binding protein	5.78562	-0.0540832	0.752385	0.998604
cds-C4N14_05835	CDS	uracil-DNA glycosylase	6.8766	0.0553569	0.752499	0.998604
cds-C4N14_01840	CDS	DNA-directed RNA polymerase subunit omega	4.80126	0.0941043	0.752857	0.998604
cds-C4N14_04690	CDS	peptidase M23	6.42123	0.0445513	0.75289	0.998604
cds-C4N14_00875	CDS	addiction module toxin RelE	6.9282	0.0574493	0.753499	0.998604
cds-C4N14_02985	CDS	iron ABC transporter permease	4.31551	-0.0989074	0.75409	0.998604
cds-C4N14_10865	CDS	bifunctional methylenetetrahydrofolate dehydrogenase/methenyltetrahydrofolate cyclohydrolase	6.73017	-0.0564818	0.756983	0.998604
cds-C4N14_01350	CDS	thiamine biosynthesis protein ThiS	1.12022	0.157253	0.757896	0.998604
cds-C4N14_05380	CDS	ABC transporter ATP-binding protein	7.3296	-0.0576353	0.758294	0.998604
cds-C4N14_02675	CDS	signal peptidase II	6.0377	-0.0586688	0.758355	0.998604
cds-C4N14_10545	CDS	FprA family A-type flavoprotein	11.5734	-0.0514401	0.758755	0.998604
cds-C4N14_10730	CDS	PLP-dependent aminotransferase family protein	4.995	-0.0579978	0.759256	0.998604
cds-C4N14_08365	CDS	iron ABC transporter permease	8.27305	-0.0844111	0.759289	0.998604
cds-C4N14_08275	CDS	YitT family protein	6.07262	-0.0650773	0.760089	0.998604
cds-C4N14_10860	CDS	ACT domain-containing protein	6.94477	-0.0510189	0.761571	0.998604
cds-C4N14_05910	CDS	glycosyltransferase	5.36189	-0.0830961	0.761764	0.998604
cds-C4N14_06050	CDS	Rrf2 family transcriptional regulator	6.22226	-0.0546501	0.764015	0.998604
cds-C4N14_10225	CDS	diguanylate phosphodiesterase	8.39531	-0.0412508	0.764565	0.998604
cds-C4N14_07325	CDS	precorrin-8X methylmutase	4.8252	0.0831978	0.764627	0.998604
cds-C4N14_09200	CDS	HD domain-containing protein	6.14379	0.0524413	0.765642	0.998604
cds-C4N14_03585	CDS	sugar ABC transporter ATP-binding protein	8.10377	-0.0610589	0.765803	0.998604
cds-C4N14_06445	CDS	2-hydroxyglutaryl-CoA dehydratase	7.52486	-0.031328	0.765806	0.998604
cds-C4N14_09640	CDS	toxin-antitoxin system YwqK family antitoxin	5.9775	0.0622826	0.765944	0.998604
cds-C4N14_00965	CDS	gfo/Idh/MocA family oxidoreductase	8.8985	0.0401632	0.766048	0.998604
cds-C4N14_07755	CDS	iron ABC transporter permease	4.77828	0.0729642	0.766065	0.998604
cds-C4N14_05495	CDS	sigma-54-dependent Fis family transcriptional regulator	10.0053	0.03868	0.767011	0.998604
cds-C4N14_07550	CDS	hypothetical protein	5.97902	-0.0484196	0.767038	0.998604
cds-C4N14_02415	CDS	DUF554 domain-containing protein	7.57016	0.048159	0.767208	0.998604
cds-C4N14_07975	CDS	hypothetical protein	5.71064	-0.0605104	0.767845	0.998604
cds-C4N14_06815	CDS	DNA-protecting protein DprA	7.49355	-0.0434388	0.767864	0.998604
cds-C4N14_08700	CDS	DNA polymerase I	7.54523	-0.0403236	0.767894	0.998604
cds-C4N14_03800	CDS	glutamate mutase sigma subunit	5.75012	-0.0576147	0.768122	0.998604
cds-C4N14_02630	CDS	Fe-S cluster assembly scaffold protein NifU	13.0458	-0.0553264	0.768356	0.998604
cds-C4N14_00815	CDS	peptide-binding protein	7.41189	-0.0343999	0.76853	0.998604
cds-C4N14_02705	CDS	hemolysin	7.08366	-0.064433	0.769176	0.998604
cds-C4N14_01745	CDS	serine--tRNA ligase	8.77045	0.0398908	0.769408	0.998604
cds-C4N14_06735	CDS	lysine exporter LysO family protein	4.17734	0.0597145	0.769487	0.998604
cds-C4N14_08760	CDS	tRNA-dihydrouridine synthase	5.66258	-0.0494266	0.769803	0.998604
cds-C4N14_00705	CDS	50S ribosomal protein L6	7.95055	0.0486519	0.770253	0.998604
cds-C4N14_01055	CDS	galactose mutarotase	4.71122	-0.0677927	0.770476	0.998604
cds-C4N14_03540	CDS	DUF1949 domain-containing protein	6.56065	0.056186	0.770507	0.998604
cds-C4N14_03115	CDS	IS91 family transposase	6.08088	0.0475524	0.770686	0.998604
cds-C4N14_04155	CDS	hypothetical protein	5.27602	-0.0767563	0.770701	0.998604
cds-C4N14_08800	CDS	sodium/panthothenate symporter	10.0058	-0.0405092	0.770905	0.998604
cds-C4N14_09145	CDS	spermidine/putrescine ABC transporter substrate-binding protein	6.95468	-0.0414716	0.77126	0.998604
cds-C4N14_02900	CDS	single-stranded-DNA-specific exonuclease RecJ	7.74778	0.0369732	0.771939	0.998604
cds-C4N14_00060	CDS	bifunctional diaminohydroxyphosphoribosylaminopyrimidine deaminase/5-amino-6-(5-phosphoribosylamino)uracil reductase RibD	7.22708	0.0555374	0.772409	0.998604
cds-C4N14_05480	CDS	1-deoxy-D-xylulose-5-phosphate reductoisomerase	6.795	0.0424163	0.773	0.998604
cds-C4N14_04055	CDS	ABC transporter	3.95394	0.0799921	0.773101	0.998604
cds-C4N14_08435	CDS	Asp-tRNA(Asn)/Glu-tRNA(Gln) amidotransferase GatCAB subunit A	8.87144	-0.0504185	0.773278	0.998604
cds-C4N14_08675	CDS	hypothetical protein	5.75302	-0.0617551	0.773293	0.998604
cds-C4N14_02215	CDS	UDP-glucose 4-epimerase GalE	7.76348	-0.0350316	0.773671	0.998604
cds-C4N14_09440	CDS	hypothetical protein	9.63091	0.0483922	0.774972	0.998604
cds-C4N14_00835	CDS	M48 family peptidase	7.69033	-0.0470758	0.775412	0.998604
cds-C4N14_06200	CDS	NAD-dependent protein deacylase	4.87128	-0.0608109	0.775501	0.998604
cds-C4N14_08145	CDS	tRNA (N6-threonylcarbamoyladenosine(37)-N6)-methyltransferase TrmO	5.02161	-0.058541	0.775686	0.998604
cds-C4N14_03435	CDS	MerR family transcriptional regulator	5.36764	-0.0609815	0.776116	0.998604
cds-C4N14_01505	CDS	2-C-methyl-D-erythritol 22C4-cyclodiphosphate synthase	4.63922	-0.0728376	0.777386	0.998604
cds-C4N14_06500	CDS	chromosome segregation protein SMC	8.17979	-0.0360441	0.777478	0.998604
cds-C4N14_07190	CDS	ribonuclease HI	8.07944	0.0311596	0.779262	0.998604
cds-C4N14_05565	CDS	GntR family transcriptional regulator	5.30111	0.052135	0.779276	0.998604
cds-C4N14_06745	CDS	hypothetical protein	9.67697	0.0499193	0.779413	0.998604
cds-C4N14_04935	CDS	O-methyltransferase	4.38858	0.0788019	0.779513	0.998604
cds-C4N14_09535	CDS	hypothetical protein	6.66966	0.0445021	0.779996	0.998604
cds-C4N14_00755	CDS	50S ribosomal protein L22	7.82807	0.0448022	0.780045	0.998604
cds-C4N14_08895	CDS	metal ABC transporter ATP-binding protein	7.15264	-0.107912	0.781167	0.998604
cds-C4N14_09925	CDS	porphobilinogen synthase	7.88453	-0.0672276	0.781596	0.998604
cds-C4N14_10645	CDS	glycoprotein	7.54909	0.0401913	0.781662	0.998604
cds-C4N14_07225	CDS	phosphoribosylformylglycinamidine synthase	7.67523	0.0811665	0.782004	0.998604
cds-C4N14_01260	CDS	V-type ATP synthase subunit F	2.65813	-0.151915	0.78232	0.998604
cds-C4N14_03120	CDS	transporter	6.90674	0.0422412	0.783733	0.998604
cds-C4N14_08255	CDS	sodium/glutamate symporter	8.43171	0.0332724	0.783837	0.998604
cds-C4N14_08175	CDS	tRNA (cytidine(34)-2-O)-methyltransferase	3.54053	0.1394	0.784158	0.998604
cds-C4N14_10465	CDS	histidine ammonia-lyase	7.71435	-0.0659792	0.784506	0.998604
cds-C4N14_05330	CDS	DUF1311 domain-containing protein	5.7612	0.0558537	0.785058	0.998604
cds-C4N14_10350	CDS	N-acetyltransferase	4.89281	0.0726297	0.78511	0.998604
cds-C4N14_05055	CDS	DUF2262 domain-containing protein	9.06621	0.0426092	0.785435	0.998604
cds-C4N14_09595	CDS	alanyl-tRNA editing protein	7.06056	-0.0385552	0.785448	0.998604
cds-C4N14_02760	CDS	response regulator	5.54716	-0.07925	0.785612	0.998604
cds-C4N14_08850	CDS	hypothetical protein	4.02924	0.0703084	0.787227	0.998604
cds-C4N14_02830	CDS	ethanolamine utilization protein EutQ	5.46653	-0.0559399	0.788658	0.998604
cds-C4N14_04000	CDS	hydroxymethylglutaryl-CoA lyase	4.03942	-0.0680322	0.788901	0.998604
cds-C4N14_08965	CDS	FMN-binding protein	8.16686	0.0424988	0.78893	0.998604
cds-C4N14_06280	CDS	MFS transporter	7.99681	-0.0418464	0.788998	0.998604
cds-C4N14_08830	CDS	ribosome small subunit-dependent GTPase A	6.21258	0.0491678	0.789152	0.998604
cds-C4N14_08910	CDS	hypothetical protein	7.53289	0.0358134	0.789794	0.998604
cds-C4N14_06085	CDS	ribosome assembly RNA-binding protein YhbY	6.9605	-0.0455889	0.789885	0.998604
cds-C4N14_01275	CDS	V-type ATP synthase subunit K	4.90045	0.0644208	0.790189	0.998604
cds-C4N14_04090	CDS	hypothetical protein	2.76848	0.1128	0.79021	0.998604
cds-C4N14_03515	CDS	UbiD family decarboxylase	10.0002	0.0534313	0.79037	0.998604
cds-C4N14_07580	CDS	hypothetical protein	6.17517	-0.0435208	0.790726	0.998604
cds-C4N14_01640	CDS	IS5/IS1182 family transposase	8.60225	-0.0467737	0.790751	0.998604
cds-C4N14_03500	CDS	ATP-binding protein	9.59267	0.0491552	0.791055	0.998604
cds-C4N14_04475	CDS	SDR family NAD(P)-dependent oxidoreductase	5.69918	-0.0481381	0.791129	0.998604
cds-C4N14_00285	CDS	adenylate cyclase	7.5952	-0.0506469	0.791236	0.998604
cds-C4N14_03830	CDS	NAD(P)-dependent oxidoreductase	4.7903	-0.0549472	0.792101	0.998604
cds-C4N14_04895	CDS	iron ABC transporter permease	4.93957	-0.0611453	0.792114	0.998604
cds-C4N14_02240	CDS	hypothetical protein	2.68762	-0.12517	0.793736	0.998604
cds-C4N14_05090	CDS	histidine kinase	8.81934	0.0363242	0.794754	0.998604
cds-C4N14_07595	CDS	PTS sugar transporter subunit IIA	6.97178	-0.0452076	0.795281	0.998604
cds-C4N14_04640	CDS	cell filamentation protein Fic	6.37919	0.0337032	0.796522	0.998604
cds-C4N14_07960	CDS	hypothetical protein	6.67703	0.0645494	0.796982	0.998604
cds-C4N14_07135	CDS	DUF3592 domain-containing protein	5.90768	-0.0439105	0.797488	0.998604
cds-C4N14_07505	CDS	chorismate synthase	7.13828	-0.0415268	0.798118	0.998604
cds-C4N14_09740	CDS	autotransporter domain-containing protein	5.60892	0.0429399	0.798642	0.998604
cds-C4N14_04600	CDS	toxin-antitoxin system YwqK family antitoxin	9.57564	-0.0358274	0.798995	0.998604
cds-C4N14_10130	CDS	tryptophan--tRNA ligase	9.25969	-0.0305483	0.799218	0.998604
cds-C4N14_06385	CDS	MATE family efflux transporter	7.47077	-0.0348349	0.799389	0.998604
cds-C4N14_10360	CDS	helicase SNF	8.64908	-0.0495811	0.799543	0.998604
cds-C4N14_08380	CDS	large-conductance mechanosensitive channel protein MscL	9.7144	0.0408354	0.800033	0.998604
cds-C4N14_04110	CDS	hypothetical protein	1.87346	0.146191	0.800065	0.998604
cds-C4N14_03745	CDS	endonuclease MutS2	4.37889	-0.0929307	0.800399	0.998604
cds-C4N14_06835	CDS	DUF3100 domain-containing protein	5.01668	0.0633427	0.800708	0.998604
cds-C4N14_05715	CDS	DNA-directed RNA polymerase subunit alpha	9.38341	-0.0314032	0.800748	0.998604
cds-C4N14_10795	CDS	ROK family protein	7.70216	-0.0555864	0.803025	0.998604
cds-C4N14_06865	CDS	branched-chain amino acid transport system II carrier protein	6.27231	0.0393087	0.803218	0.998604
cds-C4N14_00895	CDS	hypothetical protein	7.62116	0.0311198	0.80325	0.998604
cds-C4N14_01775	CDS	GNAT family acetyltransferase	2.89472	0.0901888	0.804608	0.998604
cds-C4N14_02700	CDS	hemolysin activator protein precursor	6.88956	0.04748	0.805222	0.998604
cds-C4N14_03075	CDS	sodium-dependent transporter	7.98459	0.036798	0.806845	0.998604
cds-C4N14_01725	CDS	molecular chaperone DnaK	10.4023	-0.0303781	0.806887	0.998604
cds-C4N14_07670	CDS	hydrolase	5.58612	0.0407723	0.806904	0.998604
cds-C4N14_01660	CDS	ABC transporter ATP-binding protein	6.22015	-0.0356056	0.808728	0.998604
cds-C4N14_01470	CDS	DUF4261 domain-containing protein	7.00913	0.0434499	0.809243	0.998604
cds-C4N14_01120	CDS	nucleotidyltransferase	5.06628	-0.0553151	0.809252	0.998604
cds-C4N14_08200	CDS	cytochrome c biogenesis protein CcdA	9.00639	-0.0400505	0.809314	0.998604
cds-C4N14_00475	CDS	copper amine oxidase	4.7994	0.0587429	0.809341	0.998604
cds-C4N14_04605	CDS	toxin-antitoxin system YwqK family antitoxin	5.93144	-0.0467806	0.810297	0.998604
cds-C4N14_06110	CDS	16S rRNA (cytidine(1402)-2-O)-methyltransferase	7.39076	-0.0305643	0.810337	0.998604
cds-C4N14_02010	CDS	transcriptional regulator	6.59751	0.0656735	0.810372	0.998604
cds-C4N14_04350	CDS	ABC transporter permease	6.81373	-0.066504	0.810679	0.998604
cds-C4N14_08430	CDS	Asp-tRNA(Asn)/Glu-tRNA(Gln) amidotransferase GatCAB subunit C	6.68008	0.0598932	0.812355	0.998604
cds-C4N14_09105	CDS	SIS domain-containing protein	2.73483	0.0848287	0.812668	0.998604
cds-C4N14_06520	CDS	LemA family protein	5.27567	0.0580977	0.813518	0.998604
cds-C4N14_05945	CDS	O-antigen ligase family protein	8.25837	-0.060306	0.813626	0.998604
cds-C4N14_03840	CDS	ceramide glucosyltransferase	6.19072	0.0592722	0.81391	0.998604
cds-C4N14_09390	CDS	hypothetical protein	2.01217	0.162819	0.814553	0.998604
cds-C4N14_00590	CDS	tRNA (guanosine(46)-N7)-methyltransferase TrmB	6.40447	0.0384657	0.814608	0.998604
cds-C4N14_06825	CDS	exodeoxyribonuclease VII large subunit	7.42446	0.0373539	0.815785	0.998604
cds-C4N14_09210	CDS	aspartate aminotransferase	3.94079	-0.0698894	0.815865	0.998604
cds-C4N14_07055	CDS	cation-translocating P-type ATPase	8.89412	-0.0428942	0.81638	0.998604
cds-C4N14_08680	CDS	murein biosynthesis integral membrane protein MurJ	5.9604	-0.0350371	0.816532	0.998604
cds-C4N14_01800	CDS	inorganic pyrophosphatase	6.65794	0.027988	0.816707	0.998604
cds-C4N14_05960	CDS	hypothetical protein	8.34676	0.0312122	0.817027	0.998604
cds-C4N14_05520	CDS	Nif3-like dinuclear metal center hexameric protein	6.15595	-0.0473698	0.817258	0.998604
cds-C4N14_04310	CDS	cytochrome c biogenesis protein CcdA	5.7994	-0.0643453	0.817452	0.998604
cds-C4N14_09775	CDS	DUF368 domain-containing protein	7.28976	-0.0356215	0.817539	0.998604
cds-C4N14_00255	CDS	FAD-dependent oxidoreductase	7.0901	-0.0431983	0.818313	0.998604
cds-C4N14_01050	CDS	hypothetical protein	6.3293	-0.0387855	0.818455	0.998604
cds-C4N14_05615	CDS	dTDP-glucose 42C6-dehydratase	3.32043	0.0828301	0.820813	0.998604
cds-C4N14_08505	CDS	ATP-dependent DNA helicase	7.69763	-0.0261048	0.821091	0.998604
cds-C4N14_08640	CDS	rRNA pseudouridine synthase	6.52246	0.0397155	0.821185	0.998604
cds-C4N14_07195	CDS	TIGR02206 family membrane protein	9.6263	0.0308331	0.821448	0.998604
cds-C4N14_06310	CDS	MBL fold metallo-hydrolase	8.07369	0.0278223	0.822057	0.998604
cds-C4N14_02910	CDS	ATP-dependent Clp protease proteolytic subunit	7.56864	-0.028078	0.822172	0.998604
FunR45	ncRNA	sRNA	12.1498	-0.138028	0.82305	0.998604
cds-C4N14_03040	CDS	hypothetical protein	6.84916	-0.0316494	0.823455	0.998604
cds-C4N14_08310	CDS	hypothetical protein	4.29275	-0.0610374	0.823563	0.998604
cds-C4N14_08130	CDS	ABC transporter ATP-binding protein	8.45089	-0.0389999	0.824081	0.998604
cds-C4N14_00825	CDS	9-O-acetyl-N-acetylneuraminate esterase	6.32662	-0.0395705	0.824114	0.998604
cds-C4N14_10240	CDS	ABC transporter ATP-binding protein	5.37214	0.0465622	0.824896	0.998604
cds-C4N14_07265	CDS	bifunctional phosphoribosylaminoimidazolecarboxamide formyltransferase/IMP cyclohydrolase PurH	6.12934	0.0784509	0.825116	0.998604
cds-C4N14_01485	CDS	ethanolamine utilization protein EutJ	8.09923	-0.0326492	0.825355	0.998604
cds-C4N14_05915	CDS	polysaccharide deacetylase family protein	6.20112	-0.0436265	0.825635	0.998604
cds-C4N14_08620	CDS	hypothetical protein	6.5522	-0.0392193	0.82632	0.998604
cds-C4N14_03550	CDS	hypothetical protein	8.70022	-0.0446359	0.827368	0.998604
cds-C4N14_08980	CDS	type I glyceraldehyde-3-phosphate dehydrogenase	9.54305	0.0296987	0.82768	0.998604
cds-C4N14_05840	CDS	C4-dicarboxylate ABC transporter	7.82136	-0.0422968	0.82768	0.998604
cds-C4N14_03295	CDS	sodium:alanine symporter family protein	5.18702	0.0488709	0.82812	0.998604
cds-C4N14_04405	CDS	sodium:glutamate symporter	8.3146	-0.0310402	0.828714	0.998604
cds-C4N14_04150	CDS	ribonuclease E/G	5.41142	0.0401659	0.829357	0.998604
cds-C4N14_08155	CDS	low specificity L-threonine aldolase	4.19215	-0.0654875	0.829455	0.998604
cds-C4N14_06610	CDS	ABC transporter ATP-binding protein	5.31251	-0.0407489	0.83011	0.998604
cds-C4N14_04760	CDS	PolC-type DNA polymerase III	9.06617	-0.0347854	0.830524	0.998604
cds-C4N14_09175	CDS	DUF4367 domain-containing protein	9.02599	0.0317627	0.830597	0.998604
cds-C4N14_04860	CDS	nickel ABC transporter ATP-binding protein	4.01015	-0.0557166	0.830928	0.998604
cds-C4N14_02385	CDS	tRNA uridine-5-carboxymethylaminomethyl(34) synthesis enzyme MnmG	7.71314	0.0319898	0.831682	0.998604
cds-C4N14_05890	CDS	ClbS/DfsB family four-helix bundle protein	5.52971	-0.0482859	0.831995	0.998604
cds-C4N14_10410	CDS	hypothetical protein	6.89573	0.0512087	0.832791	0.998604
cds-C4N14_08395	CDS	hypothetical protein	9.44946	-0.0431404	0.834296	0.998604
cds-C4N14_04105	CDS	IS5/IS1182 family transposase	2.99954	-0.0648136	0.834334	0.998604
cds-C4N14_07555	CDS	SIR2 family protein	8.4582	-0.0299761	0.834508	0.998604
cds-C4N14_00575	CDS	22C3-cyclic-nucleotide 2-phosphodiesterase	6.00713	0.0362614	0.834571	0.998604
cds-C4N14_08585	CDS	DUF4241 domain-containing protein	5.0246	0.0552398	0.834748	0.998604
cds-C4N14_07215	CDS	lipopolysaccharide heptosyltransferase family protein	6.76857	-0.0353002	0.835513	0.998604
cds-C4N14_06360	CDS	primosomal protein N	6.56469	0.0320376	0.836536	0.998604
cds-C4N14_03960	CDS	LysR family transcriptional regulator	5.3597	0.0518109	0.837415	0.998604
cds-C4N14_08055	CDS	ATP-binding protein	5.31564	-0.0395859	0.837864	0.998604
cds-C4N14_09510	CDS	glycosyltransferase family 9 protein	6.99838	-0.0440482	0.837963	0.998604
cds-C4N14_03655	CDS	30S ribosomal protein S20	12.5603	-0.0375071	0.838334	0.998604
cds-C4N14_08920	CDS	nitronate monooxygenase	10.7684	-0.0372769	0.838361	0.998604
FoxI	ncRNA	sRNA	8.57939	0.0947351	0.838379	0.998604
cds-C4N14_07010	CDS	YjgP/YjgQ family permease	6.8242	0.0345428	0.839088	0.998604
cds-C4N14_08955	CDS	GNAT family acetyltransferase	7.09483	0.0429376	0.839698	0.998604
cds-C4N14_05255	CDS	hypothetical protein	9.49517	0.0297496	0.840315	0.998604
cds-C4N14_00090	CDS	toxin-antitoxin system YwqK family antitoxin	4.58905	0.0431271	0.840549	0.998604
cds-C4N14_10510	CDS	PLP-dependent aminotransferase family protein	6.31934	0.0317117	0.840862	0.998604
cds-C4N14_00675	CDS	ribosome-recycling factor	7.54349	0.0355277	0.841177	0.998604
cds-C4N14_02225	CDS	ShlB/FhaC/HecB family hemolysin secretion/activation protein	6.9111	-0.0465126	0.84151	0.998604
cds-C4N14_02890	CDS	translation initiation factor IF-2	8.99195	-0.0421026	0.841559	0.998604
cds-C4N14_07690	CDS	MmcQ/YjbR family DNA-binding protein	4.18734	0.0507922	0.84215	0.998604
cds-C4N14_06375	CDS	hypothetical protein	5.3578	0.0451927	0.842495	0.998604
cds-C4N14_01190	CDS	ribosomal RNA small subunit methyltransferase G	6.58352	-0.0281109	0.842907	0.998604
cds-C4N14_09380	CDS	hypothetical protein	2.00394	-0.132129	0.843011	0.998604
cds-C4N14_10035	CDS	histidinol phosphate phosphatase	2.95686	-0.0978235	0.843092	0.998604
cds-C4N14_09660	CDS	hypothetical protein	10.7792	-0.0408868	0.843306	0.998604
cds-C4N14_08390	CDS	lysine transporter LysE	10.8961	0.0365704	0.843403	0.998604
cds-C4N14_09570	CDS	hypothetical protein	6.82145	-0.0354805	0.84353	0.998604
cds-C4N14_05875	CDS	iron permease	9.40523	0.0278038	0.843634	0.998604
cds-C4N14_03765	CDS	sodium:proton antiporter	7.34933	-0.0331322	0.844071	0.998604
cds-C4N14_08950	CDS	MetQ/NlpA family lipoprotein	7.0985	-0.0337585	0.844838	0.998604
cds-C4N14_05175	CDS	S-adenosylmethionine synthase	8.53727	-0.0240213	0.845855	0.998604
cds-C4N14_02170	CDS	hypothetical protein	6.50185	-0.0308228	0.846045	0.998604
cds-C4N14_04305	CDS	ATP-dependent endonuclease	5.37752	-0.035607	0.846426	0.998604
cds-C4N14_08000	CDS	hypothetical protein	7.0125	-0.0359475	0.846689	0.998604
cds-C4N14_06600	CDS	diguanylate phosphodiesterase	6.58419	0.0600953	0.847456	0.998604
cds-C4N14_10675	CDS	cell division protein FtsZ	9.66047	0.0230021	0.847897	0.998604
cds-C4N14_01030	CDS	ATP-binding protein	6.85023	0.0252688	0.848289	0.998604
cds-C4N14_09315	CDS	peptidase	3.046	-0.110605	0.850055	0.998604
cds-C4N14_01565	CDS	ABC transporter permease	7.34212	-0.0437817	0.850403	0.998604
cds-C4N14_05120	CDS	RNA methyltransferase	6.18604	-0.0392803	0.850799	0.998604
cds-C4N14_03805	CDS	hypothetical protein	11.6069	0.0332013	0.850968	0.998604
cds-C4N14_02935	CDS	valine--tRNA ligase	7.5033	-0.034373	0.851021	0.998604
cds-C4N14_02895	CDS	30S ribosome-binding factor RbfA	5.45204	0.0373602	0.851126	0.998604
cds-C4N14_04965	CDS	DUF4299 domain-containing protein	3.00832	0.0753857	0.851265	0.998604
cds-C4N14_08210	CDS	amino acid ABC transporter permease	7.99652	-0.0415108	0.851443	0.998604
cds-C4N14_07935	CDS	DUF4125 domain-containing protein	6.77392	-0.0484462	0.85207	0.998604
cds-C4N14_10875	CDS	transcriptional regulator NrdR	5.44904	0.0580881	0.85219	0.998604
cds-C4N14_01790	CDS	NrdH-redoxin	6.45008	-0.0426495	0.852377	0.998604
cds-C4N14_02290	CDS	hypothetical protein	5.58158	0.0298493	0.852635	0.998604
cds-C4N14_01980	CDS	hypothetical protein	2.7245	-0.0842822	0.853461	0.998604
cds-C4N14_04715	CDS	enoyl-CoA hydratase	7.93415	0.0270723	0.854115	0.998604
cds-C4N14_00245	CDS	prenyltransferase	5.75395	0.0409438	0.854131	0.998604
cds-C4N14_08115	CDS	NAD(P)/FAD-dependent oxidoreductase	9.93348	0.0220642	0.854622	0.998604
cds-C4N14_01570	CDS	peptidylprolyl isomerase	10.7367	-0.0249887	0.854974	0.998604
cds-C4N14_10455	CDS	imidazolonepropionase	3.58021	-0.0718776	0.855388	0.998604
cds-C4N14_01670	CDS	DUF1858 domain-containing protein	6.55514	-0.0274623	0.855715	0.998604
cds-C4N14_05435	CDS	hypothetical protein	5.28995	-0.0375565	0.855715	0.998604
cds-C4N14_00200	CDS	electron transfer flavoprotein subunit alpha/FixB family protein	6.04985	-0.0421487	0.855829	0.998604
cds-C4N14_00670	CDS	UMP kinase	7.57249	-0.0311543	0.855831	0.998604
cds-C4N14_09670	CDS	FprA family A-type flavoprotein	8.22247	0.0300823	0.85584	0.998604
cds-C4N14_08500	CDS	hypothetical protein	7.31546	0.0213138	0.856805	0.998604
cds-C4N14_03345	CDS	tryptophanase	6.75346	0.0272513	0.857084	0.998604
cds-C4N14_09375	CDS	hypothetical protein	4.85408	0.0440058	0.8572	0.998604
ncRNA32	ncRNA	sRNA	2.00182	-0.0861661	0.857249	0.998604
cds-C4N14_00945	CDS	aldo/keto reductase	7.19914	-0.0376675	0.857406	0.998604
cds-C4N14_04470	CDS	MgtC/SapB family protein	6.66722	0.0320879	0.85787	0.998604
cds-C4N14_02450	CDS	4-(cytidine 5-diphospho)-2-C-methyl-D-erythritol kinase	6.04386	0.0319261	0.858914	0.998604
cds-C4N14_00635	CDS	hypothetical protein	9.94538	-0.0303721	0.858995	0.998604
cds-C4N14_00830	CDS	DUF1858 domain-containing protein	9.47263	-0.0293517	0.859504	0.998604
cds-C4N14_08765	CDS	hypothetical protein	7.5022	-0.0246285	0.859566	0.998604
cds-C4N14_10335	CDS	autotransporter	4.46857	-0.0484945	0.859736	0.998604
cds-C4N14_00275	CDS	NfeD family protein	7.7114	-0.0294425	0.859803	0.998604
cds-C4N14_05365	CDS	glutathione ABC transporter substrate-binding protein	9.83271	0.0307292	0.859955	0.998604
cds-C4N14_01160	CDS	hypothetical protein	4.61926	-0.0719249	0.86071	0.998604
cds-C4N14_00760	CDS	30S ribosomal protein S19	7.44402	0.0279975	0.861379	0.998604
cds-C4N14_04080	CDS	hypothetical protein	3.3118	0.0731299	0.861461	0.998604
cds-C4N14_06700	CDS	excinuclease ABC subunit C	6.76315	0.0380104	0.862062	0.998604
cds-C4N14_00630	CDS	ATP-binding protein	6.53231	-0.0491833	0.862111	0.998604
cds-C4N14_06855	CDS	IS110 family transposase	8.19466	-0.0320668	0.862122	0.998604
cds-C4N14_01940	CDS	adhesion protein FadA	6.83676	0.0271646	0.862282	0.998604
cds-C4N14_09255	CDS	acyl-[acyl-carrier-protein]--UDP-N-acetylglucosamine O-acyltransferase	7.95326	0.0273583	0.862517	0.998604
cds-C4N14_01325	CDS	pyruvate:ferredoxin (flavodoxin) oxidoreductase	5.97519	-0.0396537	0.862713	0.998604
cds-C4N14_00690	CDS	50S ribosomal protein L30	6.21317	-0.0369462	0.86289	0.998604
cds-C4N14_06455	CDS	pyridoxamine 5-phosphate oxidase	13.7542	0.0491323	0.863626	0.998604
cds-C4N14_09915	CDS	DNA mismatch repair endonuclease MutL	7.61922	-0.0221862	0.863762	0.998604
cds-C4N14_05730	CDS	endonuclease	4.51633	-0.0407839	0.864037	0.998604
cds-C4N14_09160	CDS	ABC transporter ATP-binding protein	8.67141	-0.0371811	0.864715	0.998604
cds-C4N14_04540	CDS	hypothetical protein	5.35046	0.0317164	0.865048	0.998604
cds-C4N14_03560	CDS	CoA-disulfide reductase	10.5463	0.0301861	0.86544	0.998604
cds-C4N14_03390	CDS	hypothetical protein	3.58997	-0.0614846	0.866243	0.998604
ncRNA24	ncRNA	sRNA	5.40038	-0.0806319	0.866431	0.998604
cds-C4N14_06630	CDS	hypothetical protein	5.2867	-0.037942	0.866697	0.998604
cds-C4N14_05395	CDS	type II toxin-antitoxin system antitoxin2C RelB/DinJ family	6.41087	0.0302763	0.868293	0.998604
cds-C4N14_10840	CDS	adenine phosphoribosyltransferase	5.64015	-0.0283514	0.869143	0.998604
cds-C4N14_02845	CDS	thioredoxin	7.08035	-0.0212851	0.869159	0.998604
cds-C4N14_05540	CDS	MotA/TolQ/ExbB proton channel family protein	5.44509	-0.026836	0.869708	0.998604
cds-C4N14_00175	CDS	hypothetical protein	5.20598	0.0431878	0.870128	0.998604
FunR50	ncRNA	sRNA	7.49965	0.0371983	0.8702	0.998604
cds-C4N14_04650	CDS	heavy metal translocating P-type ATPase	9.80367	-0.0229965	0.870324	0.998604
cds-C4N14_06260	CDS	phosphate acetyltransferase	9.03561	-0.0233531	0.870961	0.998604
cds-C4N14_09930	CDS	hypothetical protein	4.01933	0.0566954	0.871083	0.998604
cds-C4N14_03105	CDS	peroxiredoxin	14.3055	0.0752527	0.871189	0.998604
cds-C4N14_04705	CDS	transposase	4.04976	-0.0434559	0.872459	0.998604
cds-C4N14_02990	CDS	ABC transporter substrate-binding protein	7.83017	-0.0410302	0.873196	0.998604
cds-C4N14_01555	CDS	spermidine/putrescine import ATP-binding protein PotA	8.05167	-0.0213037	0.873937	0.998604
cds-C4N14_05590	CDS	cupin domain-containing protein	8.07147	0.0240082	0.874404	0.998604
cds-C4N14_04725	CDS	CoA transferase subunit B	8.2856	-0.029581	0.874441	0.998604
cds-C4N14_08205	CDS	peptide-methionine (R)-S-oxide reductase	9.31097	-0.0258981	0.874682	0.998604
cds-C4N14_01075	CDS	16S rRNA (cytosine(1402)-N(4))-methyltransferase RsmH	6.31974	0.0304844	0.87514	0.998604
cds-C4N14_04195	CDS	hypothetical protein	1.75371	0.0865665	0.87534	0.998604
cds-C4N14_02970	CDS	methyltransferase	6.0314	-0.0337554	0.87548	0.998604
cds-C4N14_07600	CDS	hypothetical protein	9.23282	0.0297968	0.876429	0.998604
cds-C4N14_02205	CDS	galactokinase	6.69898	0.0224243	0.876737	0.998604
cds-C4N14_02005	CDS	ImmA/IrrE family metallo-endopeptidase	5.44822	0.0284678	0.877135	0.998604
cds-C4N14_07150	CDS	hypothetical protein	11.8074	0.0193577	0.877223	0.998604
cds-C4N14_07560	CDS	cardiolipin synthase	6.02304	-0.021983	0.877512	0.998604
cds-C4N14_03970	CDS	thiamine pyrophosphate-binding protein	4.80964	0.0478796	0.877844	0.998604
cds-C4N14_00860	CDS	YebC/PmpR family DNA-binding transcriptional regulator	10.184	-0.0243151	0.879176	0.998604
cds-C4N14_06355	CDS	peptide deformylase	5.63971	-0.0332518	0.879566	0.998604
cds-C4N14_00730	CDS	50S ribosomal protein L14	8.18996	0.0234775	0.8797	0.998604
cds-C4N14_04800	CDS	hypothetical protein	5.73027	0.0374278	0.880157	0.998604
cds-C4N14_08280	CDS	hypothetical protein	8.64792	-0.0223367	0.880572	0.998604
cds-C4N14_09000	CDS	amidohydrolase	7.3631	-0.0187571	0.880829	0.998604
cds-C4N14_04885	CDS	oxidoreductase	6.73389	-0.0390453	0.881059	0.998604
cds-C4N14_00470	CDS	endonuclease MutS2	7.11563	-0.0267724	0.881614	0.998604
cds-C4N14_06130	CDS	hypothetical protein	7.21415	0.0184691	0.881627	0.998604
cds-C4N14_00440	CDS	GIY-YIG nuclease family protein	5.54937	-0.0313499	0.882638	0.998604
cds-C4N14_01955	CDS	hypothetical protein	7.21933	0.0291132	0.882974	0.998604
cds-C4N14_04720	CDS	CoA transferase subunit A	8.2851	-0.0232746	0.883423	0.998604
cds-C4N14_05225	CDS	hypothetical protein	6.67139	-0.0193356	0.883909	0.998604
cds-C4N14_06155	CDS	hypothetical protein	6.13672	0.0273083	0.88465	0.998604
cds-C4N14_03890	CDS	hypothetical protein	6.06921	0.0301451	0.88466	0.998604
cds-C4N14_03060	CDS	ribose-phosphate diphosphokinase	9.88469	-0.026355	0.885022	0.998604
cds-C4N14_01165	CDS	ATP-binding protein	6.56861	0.0175043	0.886693	0.998604
cds-C4N14_05300	CDS	DUF3492 domain-containing protein	5.23518	0.0387004	0.886982	0.998604
cds-C4N14_06440	CDS	formate transporter	7.509	-0.0249435	0.887821	0.998604
cds-C4N14_08970	CDS	phosphoglycerate kinase	8.99783	0.0252592	0.887906	0.998604
cds-C4N14_03150	CDS	DUF3427 domain-containing protein	5.44822	0.0272375	0.888703	0.998604
cds-C4N14_03920	CDS	hypothetical protein	6.04772	0.0207665	0.888979	0.998604
cds-C4N14_04700	CDS	DNA repair protein RecN	6.4025	0.0223965	0.889223	0.998604
cds-C4N14_07870	CDS	hypothetical protein	3.99395	0.0456759	0.889431	0.998604
cds-C4N14_10390	CDS	hypothetical protein	5.16621	-0.0324902	0.889715	0.998604
cds-C4N14_02360	CDS	ribonuclease P protein component	10.8248	-0.0238343	0.889837	0.998604
cds-C4N14_09960	CDS	aminopeptidase P family protein	9.03253	0.0208186	0.890759	0.998604
cds-C4N14_05010	CDS	class I fructose-bisphosphate aldolase	10.1039	0.0177298	0.891176	0.998604
cds-C4N14_08260	CDS	urocanate hydratase	10.1331	-0.0321811	0.892004	0.998604
cds-C4N14_03975	CDS	TRAP transporter small permease	2.28571	-0.0523331	0.892108	0.998604
ncRNA6	ncRNA	sRNA	6.08983	0.0373039	0.893362	0.998604
cds-C4N14_02000	CDS	transcriptional regulator	4.66336	-0.0460096	0.893562	0.998604
cds-C4N14_09135	CDS	4-hydroxybutyrate CoA-transferase	8.41521	0.0196749	0.893613	0.998604
cds-C4N14_02135	CDS	type II secretion system protein	2.49694	-0.0613864	0.894006	0.998604
cds-C4N14_10800	CDS	N-acetylneuraminate lyase	4.02972	-0.0410651	0.894234	0.998604
cds-C4N14_07540	CDS	hypothetical protein	6.22651	0.0250657	0.894309	0.998604
cds-C4N14_08470	CDS	NUDIX hydrolase	5.29319	-0.0276267	0.895337	0.998604
cds-C4N14_04510	CDS	competence protein ComE	7.24736	-0.0311376	0.895515	0.998604
cds-C4N14_02460	CDS	putative basic amino acid antiporter YfcC	9.17439	-0.0433256	0.895928	0.998604
cds-C4N14_09715	CDS	LysR family transcriptional regulator	7.16012	0.0158839	0.896037	0.998604
cds-C4N14_04900	CDS	ABC transporter ATP-binding protein	4.83402	-0.0355166	0.896427	0.998604
cds-C4N14_05720	CDS	50S ribosomal protein L17	9.28008	-0.0255137	0.896586	0.998604
cds-C4N14_01185	CDS	hypothetical protein	8.43428	-0.0195265	0.897007	0.998604
cds-C4N14_07000	CDS	class I SAM-dependent rRNA methyltransferase	7.09744	0.0218206	0.898228	0.998604
cds-C4N14_01610	CDS	copper-binding protein	5.45237	0.0272884	0.899718	0.998604
cds-C4N14_04270	CDS	hypothetical protein	7.03319	-0.0208132	0.90011	0.998604
cds-C4N14_05440	CDS	peptide chain release factor 1	8.61794	0.0144156	0.90073	0.998604
cds-C4N14_00295	CDS	RloB domain-containing protein	6.99626	-0.0350689	0.900798	0.998604
cds-C4N14_07590	CDS	META domain-containing protein	7.27651	-0.0192428	0.900814	0.998604
cds-C4N14_05690	CDS	translation initiation factor IF-1	10.2492	-0.0188432	0.900948	0.998604
cds-C4N14_03535	CDS	glycerophosphodiester phosphodiesterase	7.78169	-0.0214489	0.901814	0.998604
cds-C4N14_01080	CDS	hypothetical protein	3.07418	0.0468039	0.902192	0.998604
cds-C4N14_08865	CDS	chaperonin GroEL	10.4804	0.021268	0.902211	0.998604
cds-C4N14_08360	CDS	ABC transporter ATP-binding protein	5.15361	0.0409766	0.902411	0.998604
cds-C4N14_09300	CDS	sensor histidine kinase	6.34728	0.0193569	0.902642	0.998604
cds-C4N14_00625	CDS	type IV pili twitching motility protein PilT	4.51753	0.0362002	0.903844	0.998604
cds-C4N14_07070	CDS	3-hydroxybutyryl-CoA dehydrogenase	8.89198	-0.0171847	0.90386	0.998604
cds-C4N14_00980	CDS	UDP-3-O-(3-hydroxymyristoyl)glucosamine N-acyltransferase	7.99402	-0.0170491	0.903862	0.998604
cds-fusolisin	CDS	serine protease	9.67805	0.0185006	0.905143	0.998604
cds-C4N14_02515	CDS	DUF421 domain-containing protein	4.65444	-0.0390356	0.90516	0.998604
cds-C4N14_09750	CDS	acetyl-CoA C-acetyltransferase	9.71667	0.0220358	0.905495	0.998604
cds-C4N14_06320	CDS	glutamate racemase	8.2326	-0.0167386	0.906038	0.998604
cds-C4N14_05905	CDS	lipopolysaccharide cholinephosphotransferase	5.30478	0.0300312	0.90622	0.998604
cds-C4N14_09400	CDS	type II toxin-antitoxin system HicB family antitoxin	7.93229	-0.0200297	0.906447	0.998604
cds-C4N14_03835	CDS	hypothetical protein	3.3704	0.04799	0.906853	0.998604
cds-C4N14_08325	CDS	elongation factor 4	8.57244	0.0157659	0.908629	0.998604
cds-C4N14_06365	CDS	PASTA domain-containing protein	7.44521	0.0158509	0.909058	0.998604
cds-C4N14_00490	CDS	DUF819 domain-containing protein	4.20281	0.032649	0.909657	0.998604
cds-C4N14_08045	CDS	HTH domain-containing protein	6.77508	-0.0132633	0.910147	0.998604
cds-C4N14_02880	CDS	transcription termination/antitermination protein NusA	7.04674	0.018928	0.910281	0.998604
cds-C4N14_00120	CDS	23S rRNA (guanosine(2251)-2-O)-methyltransferase RlmB	6.25648	-0.02358	0.911505	0.998604
cds-C4N14_10180	CDS	ABC transporter permease	8.44862	-0.0206994	0.912437	0.998604
cds-C4N14_09865	CDS	flavodoxin	13.0039	0.0190517	0.913258	0.998604
cds-C4N14_07955	CDS	hypothetical protein	4.30024	-0.0252751	0.913954	0.998604
cds-C4N14_09040	CDS	CPBP family intramembrane metalloprotease	4.06776	0.032337	0.914161	0.998604
cds-C4N14_06930	CDS	hypothetical protein	3.01718	-0.0422796	0.914606	0.998604
cds-C4N14_00150	CDS	diguanylate phosphodiesterase	6.14317	0.0214113	0.914761	0.998604
cds-C4N14_04770	CDS	tRNA (guanosine(37)-N1)-methyltransferase TrmD	6.4221	0.0209719	0.915308	0.998604
cds-C4N14_01830	CDS	sodium-translocating pyrophosphatase	10.4757	-0.0155094	0.915506	0.998604
cds-C4N14_00330	CDS	DUF2262 domain-containing protein	5.73431	-0.015689	0.915552	0.998604
cds-C4N14_01545	CDS	IS3-like element ISFnu6 family transposase	3.22614	-0.0287072	0.915854	0.998604
cds-C4N14_00165	CDS	autotransporter-associated N-terminal domain-containing protein	9.48518	0.020742	0.915877	0.998604
cds-C4N14_05885	CDS	YafY family transcriptional regulator	8.04056	-0.0244923	0.916165	0.998604
cds-C4N14_00615	CDS	ComEA family DNA-binding protein	4.22021	0.0285017	0.916237	0.998604
cds-C4N14_08070	CDS	hypothetical protein	6.66101	0.0152693	0.916562	0.998604
cds-C4N14_07515	CDS	hypothetical protein	4.99621	-0.0197504	0.918901	0.998604
cds-C4N14_10765	CDS	flavin reductase family protein	3.33588	-0.0360814	0.919233	0.998604
cds-C4N14_04420	CDS	2-hydroxyglutaryl-CoA dehydratase	8.03553	-0.0159017	0.919406	0.998604
cds-C4N14_10070	CDS	carbamoyl-phosphate synthase small chain	5.31511	-0.0242063	0.919813	0.998604
cds-C4N14_06270	CDS	pyruvate:ferredoxin (flavodoxin) oxidoreductase	10.7346	-0.0145881	0.919898	0.998604
cds-C4N14_05250	CDS	signal peptidase I	6.7832	0.013926	0.920124	0.998604
cds-C4N14_03385	CDS	hypothetical protein	4.07818	0.0275225	0.920311	0.998604
cds-C4N14_03700	CDS	AAA family ATPase	5.56895	0.0174822	0.920931	0.998604
cds-C4N14_07640	CDS	NAD(P)H-dependent glycerol-3-phosphate dehydrogenase	6.74522	0.0149541	0.921625	0.998604
cds-C4N14_00455	CDS	mini-ribonuclease 3-like protein	6.60974	0.0246742	0.921914	0.998604
cds-C4N14_04345	CDS	ABC transporter permease	6.43513	0.0242406	0.922787	0.998604
cds-C4N14_01170	CDS	hypothetical protein	7.96446	-0.0117234	0.923106	0.998604
cds-C4N14_08100	CDS	GTPase HflX	6.94548	-0.0155746	0.924008	0.998604
cds-C4N14_10205	CDS	ABC transporter permease	6.57022	-0.0177264	0.924038	0.998604
cds-C4N14_09320	CDS	ABC transporter ATP-binding protein	4.58536	-0.0425515	0.924583	0.998604
cds-C4N14_09760	CDS	WYL domain-containing transcriptional regulator	7.15061	-0.0214642	0.924735	0.998604
cds-C4N14_07995	CDS	hypothetical protein	5.02319	0.0198272	0.925246	0.998604
cds-C4N14_06055	CDS	16S rRNA (uracil(1498)-N(3))-methyltransferase	7.08427	-0.0149944	0.92538	0.998604
cds-C4N14_01320	CDS	hypothetical protein	3.47349	0.0320266	0.925658	0.998604
cds-C4N14_09435	CDS	complement resistance protein TraT	7.48949	-0.0147443	0.926228	0.998604
cds-C4N14_05560	CDS	isocitrate/isopropylmalate dehydrogenase family protein	3.64508	-0.0303224	0.92639	0.998604
cds-C4N14_07305	CDS	VOC family protein	3.75851	0.0358385	0.926789	0.998604
cds-C4N14_03590	CDS	ABC transporter	6.0626	0.0172281	0.927339	0.998604
cds-C4N14_09890	CDS	CidA/LrgA family protein	3.73027	-0.024907	0.929016	0.998604
cds-C4N14_06000	CDS	uracil-DNA glycosylase	6.18568	-0.013903	0.929568	0.998604
cds-C4N14_07910	CDS	glycogen synthase	8.1723	0.0125633	0.929632	0.998604
cds-C4N14_04920	CDS	anaerobic ribonucleoside-triphosphate reductase	10.2813	0.0157847	0.929829	0.998604
cds-C4N14_00885	CDS	hypothetical protein	8.05554	0.0141831	0.930051	0.998604
cds-C4N14_02295	CDS	hypothetical protein	7.97233	0.0182694	0.931033	0.998604
cds-C4N14_04550	CDS	nitrate ABC transporter substrate-binding protein	6.00526	0.0145046	0.931073	0.998604
cds-C4N14_05155	CDS	hypothetical protein	6.36872	0.0186381	0.931298	0.998604
cds-C4N14_00305	CDS	autotransporter domain-containing protein	10.0593	0.0161431	0.931534	0.998604
cds-C4N14_02040	CDS	NCS2 family permease	8.69971	-0.0124806	0.932423	0.998604
cds-C4N14_08135	CDS	iron ABC transporter permease	5.84178	-0.018399	0.932795	0.998604
cds-C4N14_01825	CDS	acetyltransferase	8.82649	-0.0113561	0.933218	0.998604
cds-C4N14_02665	CDS	sensor histidine kinase	7.36929	-0.0111156	0.933465	0.998604
cds-C4N14_07945	CDS	toxin-antitoxin system YwqK family antitoxin	8.52073	-0.0104345	0.934698	0.998604
cds-C4N14_01585	CDS	aminoacyl-histidine dipeptidase	5.0721	0.0227871	0.935068	0.998604
cds-C4N14_01025	CDS	hypothetical protein	5.48577	0.020702	0.935183	0.998604
cds-C4N14_07570	CDS	MFS transporter	6.6766	-0.0173099	0.93523	0.998604
cds-C4N14_00695	CDS	30S ribosomal protein S5	8.74184	0.0120019	0.935871	0.998604
cds-C4N14_06640	CDS	excinuclease ABC subunit UvrA	7.72967	-0.0129845	0.936061	0.998604
cds-C4N14_06780	CDS	alpha/beta hydrolase	6.46312	-0.0117897	0.937346	0.998604
cds-C4N14_07630	CDS	hypothetical protein	6.24129	-0.0114463	0.937471	0.998604
cds-C4N14_08090	CDS	TolC family protein	4.64137	0.0421686	0.938311	0.998604
cds-C4N14_10290	CDS	RluA family pseudouridine synthase	7.00866	0.0100907	0.939052	0.998604
cds-C4N14_08935	CDS	hypothetical protein	5.91112	-0.0129765	0.940031	0.998604
cds-C4N14_03710	CDS	hypothetical protein	6.07662	-0.0195919	0.940095	0.998604
cds-C4N14_09995	CDS	allophanate hydrolase	3.83554	-0.0258732	0.940561	0.998604
cds-C4N14_06240	CDS	type I-B CRISPR-associated endonuclease Cas1	5.97917	0.0215293	0.941034	0.998604
cds-C4N14_02305	CDS	toxin-antitoxin system YwqK family antitoxin	7.89081	0.0102095	0.941089	0.998604
cds-C4N14_10120	CDS	hypothetical protein	8.97085	0.00935775	0.942388	0.998604
cds-C4N14_04955	CDS	tryptophan synthase subunit beta	6.01618	-0.0238907	0.942529	0.998604
cds-C4N14_06325	CDS	hypothetical protein	6.13285	0.0132943	0.942571	0.998604
cds-C4N14_08335	CDS	M18 family aminopeptidase	7.12918	-0.0149638	0.94356	0.998604
cds-C4N14_00220	CDS	ArsA family ATPase	8.20132	-0.0226818	0.944318	0.998604
cds-C4N14_05065	CDS	glycerol-3-phosphate responsive antiterminator	5.44374	-0.0154137	0.944662	0.998604
cds-C4N14_06755	CDS	ABC transporter ATP-binding protein	8.42963	-0.0153018	0.94474	0.998604
cds-C4N14_08770	CDS	IS3-like element ISFnu6 family transposase	5.56377	0.0187786	0.944802	0.998604
cds-C4N14_06380	CDS	pyridoxal phosphate-dependent aminotransferase	8.32288	0.0105234	0.944956	0.998604
cds-C4N14_02770	CDS	ethanolamine ammonia-lyase reactivating factor EutA	7.65664	-0.0105182	0.945337	0.998604
cds-C4N14_07635	CDS	tRNA1(Val) (adenine(37)-N6)-methyltransferase	5.42174	0.01262	0.945436	0.998604
cds-C4N14_00850	CDS	proline--tRNA ligase	9.37195	-0.0108191	0.946522	0.998604
cds-C4N14_02270	CDS	hypothetical protein	4.69445	0.0173337	0.946537	0.998604
cds-C4N14_10695	CDS	UDP-N-acetylmuramate dehydrogenase	8.51457	0.0152236	0.946565	0.998604
cds-C4N14_08925	CDS	hypothetical protein	7.29942	-0.0193377	0.947952	0.998604
cds-C4N14_07240	CDS	amidophosphoribosyltransferase	6.67426	0.0251904	0.947972	0.998604
cds-C4N14_06850	CDS	hypothetical protein	6.45952	0.0099811	0.948012	0.998604
cds-C4N14_07290	CDS	cobyric acid synthase	5.44941	-0.0122003	0.948657	0.998604
cds-C4N14_09835	CDS	4-hydroxy-3-methylbut-2-en-1-yl diphosphate synthase (flavodoxin)	7.77626	0.00953264	0.948847	0.998604
cds-C4N14_01175	CDS	NAD-dependent DNA ligase LigA	9.05551	0.0102165	0.949537	0.998604
cds-C4N14_01040	CDS	ADP-glyceromanno-heptose 6-epimerase	9.96985	0.00884269	0.95045	0.998604
cds-C4N14_01095	CDS	replication initiation protein	4.53859	-0.0178473	0.950553	0.998604
cds-C4N14_05825	CDS	DNA-binding response regulator	6.27306	-0.00979641	0.951171	0.998604
[truncated: 119 more rows]

## Sheet: FNV_FUS79_vs_H2O_30min
Supplementary Data SD1: Overview of RNA-seq - FNV FUS79 vs H2O control 30 min
id	type	product	logCPM	logFC	PValue	FDR
hemC	CDS	hydroxymethylbilane synthase	7.97608	1.45132	1.21091e-05	0.0148855
HMPREF0946_RS10100	CDS	FadR family transcriptional regulator	3.85154	2.56822	1.52794e-05	0.0148855
HMPREF0946_RS00460	CDS	hypothetical protein	5.71874	1.629	2.1912e-05	0.0148855
HMPREF0946_RS01025	CDS	ArsB/NhaD family transporter	6.95488	0.751034	0.000151719	0.0773007
HMPREF0946_RS00105	CDS	tripartite tricarboxylate transporter TctB family protein	7.54687	0.813946	0.000196372	0.079028
HMPREF0946_RS04335	CDS	phosphatidylinositol-4-phosphate 5-kinase	7.74524	1.32137	0.000273822	0.079028
HMPREF0946_RS10130	CDS	5-deoxy-glucuronate isomerase	5.04689	1.18078	0.000313661	0.079028
cobA	CDS	uroporphyrinogen-III C-methyltransferase	6.46182	1.18869	0.000317212	0.079028
HMPREF0946_RS03895	CDS	DUF4253 domain-containing protein	7.54282	1.05044	0.000348995	0.079028
HMPREF0946_RS05455	CDS	hypothetical protein	5.08629	1.12751	0.000400737	0.0816701
HMPREF0946_RS00195	CDS	type II secretion system protein GspD	4.38112	1.20322	0.000457599	0.0847806
HMPREF0946_RS08180	CDS	ATPase	4.16742	1.41158	0.000631558	0.10726
HMPREF0946_RS05400	CDS	M48 family metallopeptidase	9.19447	1.46503	0.000756252	0.109201
wecB	CDS	UDP-N-acetylglucosamine 2-epimerase (non-hydrolyzing)	8.5093	2.531	0.000773031	0.109201
HMPREF0946_RS02445	CDS	ABC transporter permease	7.35019	0.903019	0.000803737	0.109201
HMPREF0946_RS07560	CDS	hypothetical protein	4.03355	1.53659	0.000908359	0.115702
HMPREF0946_RS11405	CDS	hypothetical protein	6.20181	-0.916774	0.000990938	0.118796
HMPREF0946_RS01195	CDS	hypothetical protein	3.57424	1.07163	0.00105488	0.119436
HMPREF0946_RS01930	CDS	NAD(P)-dependent oxidoreductase	3.93885	1.1964	0.00117791	0.126347
HMPREF0946_RS04450	CDS	DUF1904 domain-containing protein	4.97804	-0.809525	0.00136889	0.13731
HMPREF0946_RS02040	CDS	hypothetical protein	6.36822	1.07838	0.00141487	0.13731
HMPREF0946_RS05900	CDS	hypothetical protein	4.51145	1.47221	0.00156172	0.137353
HMPREF0946_RS09330	CDS	ABC transporter permease	5.05589	1.08117	0.00161154	0.137353
HMPREF0946_RS10400	CDS	flavodoxin	8.57403	-0.547598	0.0016175	0.137353
HMPREF0946_RS07795	CDS	hypothetical protein	6.35561	-0.579479	0.00191365	0.155253
HMPREF0946_RS10105	CDS	dihydroxy-acid dehydratase	4.76931	1.06732	0.00204182	0.155253
HMPREF0946_RS09025	CDS	hypothetical protein	3.70041	1.93246	0.00205684	0.155253
xseB	CDS	exodeoxyribonuclease VII small subunit	3.64162	1.4577	0.00221139	0.160957
alaS	CDS	alanine--tRNA ligase	8.8697	0.756085	0.00239661	0.168424
HMPREF0946_RS04915	CDS	hypothetical protein	9.19248	1.64995	0.00249564	0.169537
pelF	CDS	GT4 family glycosyltransferase PelF	7.13959	0.891174	0.00293123	0.188758
HMPREF0946_RS07575	CDS	ABC transporter ATP-binding protein	7.13606	0.605199	0.00296381	0.188758
HMPREF0946_RS08345	CDS	hypothetical protein	2.67353	1.49165	0.00332861	0.205567
HMPREF0946_RS05995	CDS	hypothetical protein	5.68445	0.843605	0.00354866	0.212711
priA	CDS	primosomal protein N'	7.71927	0.612542	0.00384598	0.22392
HMPREF0946_RS09010	CDS	ThiF family adenylyltransferase	4.26985	1.19453	0.00397183	0.22392
HMPREF0946_RS01225	CDS	rod shape-determining protein	8.01851	0.585472	0.00420932	0.22392
HMPREF0946_RS07990	CDS	hypothetical protein	4.61504	1.73908	0.00422354	0.22392
HMPREF0946_RS03810	CDS	glycosyltransferase family 9 protein	7.45645	0.638582	0.00435032	0.22392
HMPREF0946_RS08175	CDS	hypothetical protein	2.06655	1.66666	0.00454574	0.22392
HMPREF0946_RS10465	CDS	YicC family protein	8.08812	0.86996	0.00461243	0.22392
htpG	CDS	molecular chaperone HtpG	7.23747	0.717742	0.00461464	0.22392
rfaE1	CDS	D-glycero-beta-D-manno-heptose-7-phosphate kinase	9.97102	0.74297	0.00477507	0.226316
HMPREF0946_RS07100	CDS	DKNYY domain-containing protein	7.77851	1.16535	0.0050319	0.233068
HMPREF0946_RS01175	CDS	dipeptide epimerase	3.65033	1.32212	0.00543059	0.244122
HMPREF0946_RS09835	CDS	LegC family aminotransferase	3.08327	0.991322	0.00551012	0.244122
HMPREF0946_RS06950	CDS	tetratricopeptide repeat protein	7.29045	0.532943	0.00578204	0.245916
mrdA	CDS	penicillin-binding protein 2	8.82312	0.692199	0.00579193	0.245916
HMPREF0946_RS05065	CDS	RNA methyltransferase	8.5613	-0.544598	0.00607095	0.251202
HMPREF0946_RS02240	CDS	ribonuclease E/G	6.53915	0.571708	0.00616295	0.251202
HMPREF0946_RS01030	CDS	ArsB/NhaD family transporter	8.17321	1.02398	0.00644642	0.255633
HMPREF0946_RS04105	CDS	acetyl-CoA hydrolase/transferase family protein	6.39571	1.24109	0.00689697	0.255633
HMPREF0946_RS01125	CDS	aminoacyl-tRNA hydrolase	8.57943	1.01434	0.00692016	0.255633
HMPREF0946_RS02300	CDS	hypothetical protein	2.17248	1.46688	0.00694297	0.255633
HMPREF0946_RS07655	CDS	hypothetical protein	4.92791	0.868215	0.00699841	0.255633
HMPREF0946_RS08995	CDS	hypothetical protein	1.75834	2.30718	0.00702426	0.255633
HMPREF0946_RS02330	CDS	hypothetical protein	3.16136	1.69896	0.00734466	0.259209
rpoZ	CDS	DNA-directed RNA polymerase subunit omega	4.03891	-0.993605	0.00751636	0.259209
tilS	CDS	tRNA lysidine(34) synthetase TilS	7.0968	-0.438878	0.00759536	0.259209
HMPREF0946_RS04850	CDS	shikimate kinase	9.73623	1.08055	0.00763127	0.259209
lpxC	CDS	UDP-3-O-[3-hydroxymyristoyl] N-acetylglucosamine deacetylase	7.62638	-0.455168	0.00796284	0.264158
HMPREF0946_RS10135	CDS	TRAP transporter large permease	2.61987	1.57576	0.0080362	0.264158
HMPREF0946_RS05140	CDS	hypothetical protein	3.55349	-1.07072	0.00817461	0.264442
HMPREF0946_RS00290	CDS	EutP/PduV family microcompartment system protein	1.81978	2.27882	0.00846732	0.269631
HMPREF0946_RS05985	CDS	tyrosine-type recombinase/integrase	6.91663	-0.569726	0.00874557	0.27089
HMPREF0946_RS03745	CDS	YeiH family putative sulfate export transporter	7.94053	-0.512829	0.00877268	0.27089
HMPREF0946_RS05005	CDS	glycogen/starch/alpha-glucan phosphorylase	9.584	0.733263	0.00919644	0.276427
HMPREF0946_RS04815	CDS	type I restriction endonuclease subunit R	7.81888	0.871146	0.00929496	0.276427
HMPREF0946_RS06030	CDS	ABC transporter ATP-binding protein	7.7648	0.601237	0.00961539	0.276427
dhaL	CDS	dihydroxyacetone kinase subunit L	3.59504	1.33208	0.00970187	0.276427
HMPREF0946_RS07010	CDS	glutamine synthetase III	6.12116	0.625994	0.00984975	0.276427
HMPREF0946_RS03455	CDS	23S rRNA (pseudouridine(1915)-N(3))-methyltransferase RlmH	6.20908	0.842799	0.00990438	0.276427
HMPREF0946_RS04755	CDS	amino acid ABC transporter ATP-binding protein	6.95058	0.789433	0.00992547	0.276427
HMPREF0946_RS10030	CDS	V-type ATP synthase subunit I	5.91227	0.533076	0.0100371	0.276427
HMPREF0946_RS07365	CDS	hypothetical protein	4.9677	0.799506	0.010205	0.277304
murJ	CDS	murein biosynthesis integral membrane protein MurJ	8.35038	0.631932	0.0104971	0.278979
HMPREF0946_RS01730	CDS	ABC transporter permease	5.43321	0.733988	0.0106676	0.278979
HMPREF0946_RS03795	CDS	glycosyltransferase family 9 protein	8.95859	0.589025	0.0107166	0.278979
HMPREF0946_RS07255	CDS	thymidylate kinase	6.29028	-0.559664	0.0108142	0.278979
HMPREF0946_RS01420	CDS	hypothetical protein	6.89601	0.666944	0.0123226	0.313917
HMPREF0946_RS05575	CDS	hypothetical protein	7.78126	-0.57069	0.0128743	0.316913
eutM	CDS	ethanolamine utilization microcompartment protein EutM	10.8785	1.16321	0.012888	0.316913
HMPREF0946_RS02490	CDS	CoA transferase subunit A	6.62187	0.779164	0.0129067	0.316913
HMPREF0946_RS03695	CDS	hypothetical protein	5.18493	0.845044	0.0130757	0.317241
HMPREF0946_RS00400	CDS	ribosome maturation factor RimP	7.02464	-0.409847	0.0132564	0.317841
nth	CDS	endonuclease III	7.89605	0.700812	0.0136726	0.317982
HMPREF0946_RS01505	CDS	hypothetical protein	4.71178	1.38427	0.0141342	0.317982
HMPREF0946_RS02895	CDS	MBL fold metallo-hydrolase	5.55939	-0.631467	0.0142089	0.317982
HMPREF0946_RS07415	CDS	hypothetical protein	2.64185	1.37081	0.0142471	0.317982
ruvX	CDS	Holliday junction resolvase RuvX	4.62671	0.85319	0.0143781	0.317982
ybaK	CDS	Cys-tRNA(Pro) deacylase	6.56088	0.687181	0.0145566	0.317982
tnpA	CDS	IS200/IS605 family transposase	8.63379	-0.427611	0.0145813	0.317982
HMPREF0946_RS11205	CDS	toprim domain-containing protein	5.55425	0.651736	0.0146427	0.317982
HMPREF0946_RS10200	CDS	autotransporter domain-containing protein	6.78805	0.736118	0.0147078	0.317982
HMPREF0946_RS03275	CDS	dihydroorotase	7.63349	0.705482	0.0148225	0.317982
ribD	CDS	bifunctional diaminohydroxyphosphoribosylaminopyrimidine deaminase/5-amino-6-(5-phosphoribosylamino)uracil reductase RibD	8.5864	0.746739	0.01509	0.320347
HMPREF0946_RS03295	CDS	dihydroorotate dehydrogenase	7.10622	0.588104	0.015596	0.324937
ligA	CDS	NAD-dependent DNA ligase LigA	8.35562	0.810596	0.0157961	0.324937
HMPREF0946_RS07320	CDS	hypothetical protein	2.57293	1.37024	0.0159484	0.324937
HMPREF0946_RS07620	CDS	DUF1311 domain-containing protein	6.66575	0.589339	0.016039	0.324937
HMPREF0946_RS07995	CDS	hypothetical protein	3.75925	1.01356	0.0161548	0.324937
HMPREF0946_RS04370	CDS	hypothetical protein	8.32176	0.647045	0.0164533	0.324937
HMPREF0946_RS09235	CDS	bifunctional (p)ppGpp synthetase/guanosine-3',5'-bis(diphosphate) 3'-pyrophosphohydrolase	6.71603	0.449017	0.0165481	0.324937
HMPREF0946_RS05350	CDS	CoA pyrophosphatase	6.82655	-0.485152	0.0169657	0.324937
HMPREF0946_RS08970	CDS	phosphoadenosine phosphosulfate reductase family protein	1.74159	1.53737	0.0171433	0.324937
HMPREF0946_RS07400	CDS	hypothetical protein	3.95434	0.947416	0.0171486	0.324937
HMPREF0946_RS06140	CDS	Type 1 glutamine amidotransferase-like domain-containing protein	5.1314	0.571443	0.0171566	0.324937
pepV	CDS	dipeptidase PepV	6.25154	0.800946	0.0172535	0.324937
HMPREF0946_RS09055	CDS	cell division protein FtsQ/DivIB	6.39943	-0.406645	0.0173922	0.324937
HMPREF0946_RS08510	CDS	RNA methyltransferase	6.04545	-0.651913	0.0175383	0.324937
sRNA_00053	ncRNA	sRNA	6.54316	-0.737568	0.0177928	0.326683
HMPREF0946_RS03875	CDS	hypothetical protein	4.11242	-1.11085	0.0180582	0.328594
HMPREF0946_RS10720	CDS	shikimate dehydrogenase	5.83548	0.530998	0.018522	0.330709
ylqF	CDS	ribosome biogenesis GTPase YlqF	5.40181	-0.540826	0.0187294	0.330709
HMPREF0946_RS10285	CDS	ABC transporter ATP-binding protein	5.37692	0.596454	0.0187739	0.330709
HMPREF0946_RS09655	CDS	hypothetical protein	7.32489	-0.397643	0.0188436	0.330709
HMPREF0946_RS02580	CDS	gamma-glutamyl-gamma-aminobutyrate hydrolase family protein	7.9347	-0.381986	0.0189858	0.330709
HMPREF0946_RS06350	CDS	transpeptidase family protein	9.54474	0.572942	0.019587	0.336177
HMPREF0946_RS10780	CDS	GlsB/YeaQ/YmgE family stress response membrane protein	1.73139	1.43893	0.0196431	0.336177
HMPREF0946_RS09410	CDS	ABC transporter ATP-binding protein	6.86997	0.706549	0.0197945	0.336177
HMPREF0946_RS03800	CDS	glycosyltransferase family 9 protein	6.20333	0.512517	0.0201289	0.33903
HMPREF0946_RS08070	CDS	hypothetical protein	3.83228	1.02427	0.020673	0.343074
HMPREF0946_RS01440	CDS	hypothetical protein	3.43064	1.00948	0.0210013	0.343074
HMPREF0946_RS01295	CDS	Smr/MutS family protein	6.26559	-0.506796	0.0211715	0.343074
HMPREF0946_RS07410	CDS	hypothetical protein	4.6634	1.12855	0.021205	0.343074
HMPREF0946_RS03080	CDS	DUF2318 domain-containing protein	7.26334	-0.386743	0.0212106	0.343074
HMPREF0946_RS07725	CDS	hypothetical protein	7.67851	-0.5683	0.0216961	0.344249
HMPREF0946_RS04165	CDS	hypothetical protein	5.74446	-0.830186	0.0218762	0.344249
rpoB	CDS	DNA-directed RNA polymerase subunit beta	8.59042	0.342297	0.0220033	0.344249
HMPREF0946_RS07040	CDS	ABC transporter substrate-binding protein	3.82825	0.838526	0.0220127	0.344249
HMPREF0946_RS09840	CDS	polysaccharide biosynthesis protein	3.98284	0.764917	0.0222341	0.344249
murA	CDS	UDP-N-acetylglucosamine 1-carboxyvinyltransferase	7.27361	-0.456866	0.0227433	0.344249
HMPREF0946_RS04955	CDS	aminotransferase class I/II-fold pyridoxal phosphate-dependent enzyme	7.64566	-0.34181	0.0227782	0.344249
HMPREF0946_RS04860	CDS	WYL domain-containing protein	5.25319	0.574315	0.0227812	0.344249
HMPREF0946_RS02085	CDS	hypothetical protein	7.89776	-0.450842	0.0228803	0.344249
HMPREF0946_RS10585	CDS	helix-turn-helix domain-containing protein	4.13677	0.820444	0.0229725	0.344249
rpsK	CDS	30S ribosomal protein S11	6.88831	-0.529084	0.0232437	0.345771
HMPREF0946_RS08610	CDS	ABC transporter ATP-binding protein	3.52307	0.8626	0.0236549	0.348647
xth	CDS	exodeoxyribonuclease III	7.8076	-0.35465	0.0239243	0.348647
HMPREF0946_RS01520	CDS	hypothetical protein	2.44836	1.17365	0.0243771	0.348647
HMPREF0946_RS10830	CDS	hypothetical protein	3.49837	1.07291	0.0246638	0.348647
HMPREF0946_RS09795	CDS	glycosyltransferase	5.71091	0.951525	0.0246826	0.348647
HMPREF0946_RS07250	CDS	site-2 protease family protein	6.93051	0.497805	0.0249853	0.348647
HMPREF0946_RS01135	CDS	RnfABCDGE type electron transport complex subunit D	8.03498	0.364191	0.0251265	0.348647
HMPREF0946_RS00190	CDS	hypothetical protein	3.93595	0.689657	0.025217	0.348647
HMPREF0946_RS00310	CDS	ethanolamine ammonia-lyase subunit EutB	6.66081	0.977062	0.025325	0.348647
HMPREF0946_RS10080	CDS	ABC transporter ATP-binding protein	3.13637	1.01008	0.0253609	0.348647
HMPREF0946_RS08800	CDS	hypothetical protein	4.30806	-0.657338	0.0255755	0.348647
HMPREF0946_RS09150	CDS	MATE family efflux transporter	8.17424	-0.449361	0.0258039	0.348647
HMPREF0946_RS06205	CDS	S9 family peptidase	7.08051	-0.39016	0.026079	0.348647
HMPREF0946_RS05535	CDS	cobyrinate a,c-diamide synthase	6.58693	0.483579	0.0260959	0.348647
HMPREF0946_RS05915	CDS	hypothetical protein	4.60204	-0.838289	0.0261833	0.348647
sppA	CDS	signal peptide peptidase SppA	8.42744	0.474091	0.0264061	0.348647
FunR12	ncRNA	sRNA	13.551	-0.942465	0.02645	0.348647
HMPREF0946_RS06595	CDS	acetyl-CoA hydrolase/transferase family protein	7.41221	0.519158	0.0268703	0.348647
pcp	CDS	pyroglutamyl-peptidase I	6.04734	-0.629779	0.0271532	0.348647
HMPREF0946_RS01860	CDS	amino acid transporter	6.26187	0.674694	0.0272254	0.348647
HMPREF0946_RS03260	CDS	DEAD/DEAH box helicase family protein	6.55655	0.480372	0.0273208	0.348647
HMPREF0946_RS03600	CDS	TonB-dependent receptor	5.46606	0.798305	0.0273446	0.348647
HMPREF0946_RS07455	CDS	conserved phage C-terminal domain-containing protein	3.72939	0.987207	0.0273717	0.348647
HMPREF0946_RS01565	CDS	TIGR00282 family metallophosphoesterase	8.13545	-0.585137	0.0276696	0.350252
fspC3	CDS	fspC3	8.10006	-0.504681	0.0280346	0.352683
HMPREF0946_RS07345	CDS	hypothetical protein	3.71042	0.946117	0.0288753	0.361029
HMPREF0946_RS07610	CDS	Cof-type HAD-IIB family hydrolase	6.10394	-0.515641	0.0293958	0.365297
HMPREF0946_RS06005	CDS	hypothetical protein	7.04356	-0.415329	0.0301307	0.37216
HMPREF0946_RS05305	CDS	phosphotransferase enzyme family protein	5.60383	0.563348	0.0304815	0.374224
HMPREF0946_RS00780	CDS	HutD family protein	7.535	-0.496848	0.030713	0.374809
acpS	CDS	holo-ACP synthase	3.87478	-0.847076	0.0309238	0.375135
HMPREF0946_RS08360	CDS	ABC transporter ATP-binding protein	6.23799	0.655155	0.0315053	0.379928
yidD	CDS	membrane protein insertion efficiency factor YidD	5.00632	-0.55665	0.0317413	0.380522
HMPREF0946_RS03860	CDS	YggS family pyridoxal phosphate-dependent enzyme	4.85362	-0.832968	0.0320472	0.381943
sRNA_00030	ncRNA	sRNA	13.0321	-0.937898	0.0324026	0.383934
pip	CDS	prolyl aminopeptidase	5.66913	0.599132	0.0329612	0.388294
HMPREF0946_RS02760	CDS	winged helix-turn-helix transcriptional regulator	6.46852	-0.459963	0.0331588	0.388377
HMPREF0946_RS01950	CDS	hypothetical protein	4.25738	0.788988	0.0336489	0.391866
HMPREF0946_RS05330	CDS	hypothetical protein	6.42012	0.36093	0.0345008	0.398811
HMPREF0946_RS07380	CDS	hypothetical protein	3.03717	1.05855	0.034816	0.398811
HMPREF0946_RS06505	CDS	RluA family pseudouridine synthase	6.3122	-0.36943	0.0348324	0.398811
HMPREF0946_RS05445	CDS	DMP19 family protein	3.6914	0.708385	0.0356568	0.40597
6S RNA	ncRNA	sRNA	15.9853	-0.68959	0.0361754	0.409586
HMPREF0946_RS06290	CDS	hypothetical protein	8.20761	-0.34981	0.0375431	0.422723
HMPREF0946_RS09955	CDS	potassium transporter KtrB	6.89859	0.473437	0.0378889	0.424273
HMPREF0946_RS02235	CDS	radical SAM protein	7.5969	-0.420217	0.0381172	0.424496
mraY	CDS	phospho-N-acetylmuramoyl-pentapeptide-transferase	8.58684	0.331491	0.0384958	0.426383
HMPREF0946_RS01735	CDS	hypothetical protein	4.22151	0.765765	0.0389833	0.429449
HMPREF0946_RS01425	CDS	aminotransferase class V-fold PLP-dependent enzyme	3.01076	0.857094	0.0398788	0.432922
HMPREF0946_RS00185	CDS	PilN domain-containing protein	4.41049	0.694504	0.0398793	0.432922
HMPREF0946_RS10705	CDS	HAD family hydrolase	5.8735	-0.412431	0.0400746	0.432922
rpsM	CDS	30S ribosomal protein S13	6.76737	-0.445583	0.0401483	0.432922
HMPREF0946_RS02565	CDS	MgtC/SapB family protein	6.83405	-0.354635	0.040652	0.433948
HMPREF0946_RS05925	CDS	hypothetical protein	4.80807	0.78316	0.0408395	0.433948
HMPREF0946_RS09765	CDS	oligosaccharide flippase family protein	5.93114	0.827686	0.0410564	0.433948
HMPREF0946_RS05820	CDS	hypothetical protein	5.53884	0.572803	0.0411688	0.433948
HMPREF0946_RS09020	CDS	hypothetical protein	1.3153	-1.76348	0.0418465	0.433948
HMPREF0946_RS02340	CDS	RNA-binding protein	7.00097	-0.394489	0.0418992	0.433948
HMPREF0946_RS10860	CDS	carboxylating nicotinate-nucleotide diphosphorylase	5.75084	0.465372	0.0419797	0.433948
HMPREF0946_RS04510	CDS	DUF1576 domain-containing protein	7.77011	0.593578	0.0424604	0.433948
HMPREF0946_RS10620	CDS	DUF1353 domain-containing protein	4.02217	-0.609335	0.0427502	0.433948
FunR35	ncRNA	sRNA	8.0842	-0.399312	0.0427731	0.433948
HMPREF0946_RS04580	CDS	hypothetical protein	9.56533	-0.442756	0.0428341	0.433948
HMPREF0946_RS03905	CDS	alpha-2-macroglobulin family protein	7.98793	0.385943	0.0429739	0.433948
HMPREF0946_RS04065	CDS	hypothetical protein	8.73024	-0.542333	0.0430115	0.433948
HMPREF0946_RS07480	CDS	hypothetical protein	2.99215	-0.958348	0.0438562	0.438521
HMPREF0946_RS06230	CDS	putative DNA binding domain-containing protein	7.94767	0.314481	0.043984	0.438521
rnpA	CDS	ribonuclease P protein component	10.4337	-0.500702	0.0445619	0.438521
HMPREF0946_RS08935	CDS	hypothetical protein	1.71745	1.23249	0.0446676	0.438521
HMPREF0946_RS07570	CDS	ATP-binding cassette domain-containing protein	9.16266	0.505825	0.0446765	0.438521
HMPREF0946_RS01900	CDS	methylaspartate mutase subunit S	7.12054	-0.380625	0.0447558	0.438521
HMPREF0946_RS03740	CDS	AbrB family transcriptional regulator	7.16316	-0.461134	0.0454307	0.440261
HMPREF0946_RS06690	CDS	hypothetical protein	5.5489	-0.569051	0.0455257	0.440261
HMPREF0946_RS04920	CDS	Dabb family protein	3.60745	-1.18097	0.0456341	0.440261
HMPREF0946_RS08210	CDS	TrbI/VirB10 family protein	2.82137	0.884947	0.0459413	0.440261
eutL	CDS	ethanolamine utilization microcompartment protein EutL	4.4096	0.55437	0.0460136	0.440261
HMPREF0946_RS00960	CDS	hypothetical protein	3.50036	0.801913	0.0467839	0.44554
glpK	CDS	glycerol kinase GlpK	6.23832	0.387904	0.0478753	0.453813
HMPREF0946_RS02090	CDS	putative manganese-dependent inorganic diphosphatase	9.58346	0.419674	0.0498848	0.470672
HMPREF0946_RS03500	CDS	TetR/AcrR family transcriptional regulator	6.51594	-0.40606	0.0505962	0.472721
HMPREF0946_RS05415	CDS	AAA family ATPase	7.59507	0.460828	0.0505987	0.472721
HMPREF0946_RS08275	CDS	fructose bisphosphate aldolase	10.5045	-0.387476	0.0510333	0.472721
HMPREF0946_RS06630	CDS	hypothetical protein	7.00039	-0.28817	0.051525	0.472721
HMPREF0946_RS04785	CDS	SpoIid/LytB domain-containing protein	6.49855	0.401568	0.0516021	0.472721
HMPREF0946_RS06840	CDS	LPS biosynthesis protein	6.17307	-0.475006	0.0516904	0.472721
HMPREF0946_RS07600	CDS	polysaccharide deacetylase family protein	6.94284	0.291676	0.0517256	0.472721
HMPREF0946_RS01430	CDS	DEAD/DEAH box helicase family protein	6.37205	0.465264	0.052934	0.479176
HMPREF0946_RS04395	CDS	hypothetical protein	7.58265	-0.306265	0.0532019	0.479176
HMPREF0946_RS09875	CDS	TSUP family transporter	5.30198	0.472003	0.053417	0.479176
glpQ	CDS	glycerophosphodiester phosphodiesterase	8.20047	0.308455	0.0535214	0.479176
HMPREF0946_RS04360	CDS	hypothetical protein	7.90536	0.467318	0.0536075	0.479176
HMPREF0946_RS05370	CDS	MATE family efflux transporter	7.82331	0.301133	0.0541527	0.479455
HMPREF0946_RS05805	CDS	CvpA family protein	6.08958	-0.5851	0.054281	0.479455
HMPREF0946_RS02755	CDS	heavy-metal-associated domain-containing protein	7.07808	-0.485488	0.0543445	0.479455
ffs	ncRNA	sRNA	13.1776	-0.761627	0.0546346	0.479937
miaA	CDS	tRNA (adenosine(37)-N6)-dimethylallyltransferase MiaA	6.17154	0.389413	0.0551733	0.48
HMPREF0946_RS10005	CDS	V-type ATP synthase subunit A	6.2864	0.45442	0.0555819	0.48
msrB	CDS	peptide-methionine (R)-S-oxide reductase MsrB	6.01262	0.368899	0.0557287	0.48
thiD	CDS	bifunctional hydroxymethylpyrimidine kinase/phosphomethylpyrimidine kinase	2.50735	1.05634	0.0562266	0.48
HMPREF0946_RS05715	CDS	hypothetical protein	4.46407	0.577877	0.0564026	0.48
HMPREF0946_RS01485	CDS	hypothetical protein	2.32633	-0.80234	0.0564109	0.48
clpP	CDS	ATP-dependent Clp endopeptidase proteolytic subunit ClpP	6.96755	-0.409201	0.0566672	0.48
HMPREF0946_RS01200	CDS	AAA family ATPase	4.69436	0.623128	0.0569958	0.48
HMPREF0946_RS00115	CDS	ATP-binding cassette domain-containing protein	8.31025	0.51045	0.0570752	0.48
HMPREF0946_RS06855	CDS	glycosyltransferase family 9 protein	7.22698	-0.315981	0.057079	0.48
HMPREF0946_RS01780	CDS	hypothetical protein	6.03922	-0.353869	0.0572326	0.48
HMPREF0946_RS07055	CDS	winged helix DNA-binding protein	4.22996	0.795165	0.0576375	0.481414
HMPREF0946_RS03480	CDS	LrgB family protein	6.18052	0.489126	0.0584522	0.486227
HMPREF0946_RS06425	CDS	acetate kinase	9.21477	0.318836	0.0596282	0.493395
HMPREF0946_RS01220	CDS	hypothetical protein	4.54117	0.73808	0.0597981	0.493395
tig	CDS	trigger factor	9.14654	0.486372	0.0602578	0.495183
HMPREF0946_RS07505	CDS	hypothetical protein	5.76327	0.821626	0.0611823	0.498601
HMPREF0946_RS08430	CDS	ABC transporter substrate-binding protein	3.01636	0.736206	0.0613601	0.498601
HMPREF0946_RS09315	CDS	ABC transporter ATP-binding protein	6.35679	-0.387347	0.0615656	0.498601
HMPREF0946_RS07490	CDS	hypothetical protein	1.96598	1.02346	0.0618157	0.498601
HMPREF0946_RS09480	CDS	lactate utilization protein C	7.40068	0.458787	0.0618969	0.498601
HMPREF0946_RS04475	CDS	DUF1456 family protein	6.10919	-0.404312	0.0622101	0.49915
HMPREF0946_RS05540	CDS	Eco57I restriction-modification methylase domain-containing protein	5.97339	0.776257	0.0625499	0.499909
HMPREF0946_RS11295	CDS	AHH domain-containing protein	5.67008	0.547427	0.0632105	0.501072
HMPREF0946_RS01720	CDS	sugar ABC transporter ATP-binding protein	8.0674	0.453585	0.0632285	0.501072
HMPREF0946_RS08905	CDS	hypothetical protein	2.54412	0.986489	0.0636838	0.501072
HMPREF0946_RS06600	CDS	mechanosensitive ion channel	7.22408	-0.338125	0.0638635	0.501072
HMPREF0946_RS06920	CDS	response regulator transcription factor	6.93074	-0.320903	0.0639248	0.501072
dctP	CDS	TRAP transporter substrate-binding protein DctP	4.15012	0.676582	0.0642654	0.501812
HMPREF0946_RS03920	CDS	ABC transporter ATP-binding protein	5.13276	0.591942	0.0647511	0.501835
HMPREF0946_RS11225	CDS	DUF1016 family protein	4.38668	0.79293	0.0647608	0.501835
HMPREF0946_RS09965	CDS	ClC family H(+)/Cl(-) exchange transporter	7.91913	-0.355366	0.0659058	0.505775
HMPREF0946_RS00995	CDS	DUF3656 domain-containing protein	8.4699	0.443626	0.0659386	0.505775
HMPREF0946_RS07665	CDS	hypothetical protein	8.3515	-0.575158	0.0660334	0.505775
HMPREF0946_RS05800	CDS	YjgP/YjgQ family permease	7.90313	0.386258	0.0663506	0.505775
cas1	CDS	type II CRISPR-associated endonuclease Cas1	7.21146	-0.273096	0.0665101	0.505775
HMPREF0946_RS03190	CDS	acetyl-CoA carboxylase carboxyltransferase subunit beta	8.53249	-0.325274	0.0672613	0.509436
gmk	CDS	guanylate kinase	5.21886	0.394925	0.0674915	0.509436
HMPREF0946_RS04570	CDS	hypothetical protein	9.43475	-0.56372	0.0678291	0.510095
HMPREF0946_RS05355	CDS	hypothetical protein	6.30393	-0.411411	0.0688685	0.516007
HMPREF0946_RS01645	CDS	hemagglutinin repeat-containing protein	7.37042	0.344906	0.0691906	0.516522
HMPREF0946_RS08920	CDS	hypothetical protein	1.57675	1.52243	0.0696691	0.518196
HMPREF0946_RS04365	CDS	TIR domain-containing protein	6.43031	0.323433	0.0701369	0.518205
HMPREF0946_RS04735	CDS	pyruvate, phosphate dikinase	7.04891	0.678749	0.070237	0.518205
ggt	CDS	gamma-glutamyltransferase	6.86439	0.646571	0.0704331	0.518205
HMPREF0946_RS08225	CDS	TrbC/VirB2 family protein	6.96694	1.08478	0.0707493	0.518659
HMPREF0946_RS06940	CDS	OmpA family protein	9.17716	-0.35042	0.0712187	0.520228
HMPREF0946_RS04290	CDS	bifunctional riboflavin kinase/FAD synthetase	6.02883	0.420064	0.0721343	0.523299
HMPREF0946_RS09495	CDS	UbiA family prenyltransferase	6.81317	-0.437258	0.0721526	0.523299
HMPREF0946_RS00550	CDS	ribose-phosphate diphosphokinase	6.74785	0.342685	0.073059	0.527716
HMPREF0946_RS02270	CDS	homocysteine S-methyltransferase family protein	5.55713	0.526029	0.0732795	0.527716
HMPREF0946_RS01205	CDS	endonuclease MutS2	10.3788	0.440933	0.0745596	0.532466
HMPREF0946_RS05890	CDS	DUF3601 domain-containing protein	3.40278	0.7279	0.0746905	0.532466
HMPREF0946_RS07825	CDS	class I SAM-dependent RNA methyltransferase	7.27598	0.366697	0.0749968	0.532466
HMPREF0946_RS09325	CDS	ABC transporter permease subunit	2.6801	-0.754648	0.0751634	0.532466
HMPREF0946_RS02730	CDS	hypothetical protein	2.7695	-0.858332	0.0752454	0.532466
HMPREF0946_RS04150	CDS	YbaK/EbsC family protein	9.44424	-0.374871	0.0758898	0.535168
HMPREF0946_RS01035	CDS	biotin--[acetyl-CoA-carboxylase] ligase	5.47055	0.583496	0.076462	0.535936
HMPREF0946_RS09280	CDS	PTS sugar transporter subunit IIA	6.01116	-0.507798	0.0765247	0.535936
HMPREF0946_RS10605	CDS	sodium:alanine symporter family protein	7.89748	-0.323662	0.0768728	0.53653
HMPREF0946_RS06640	CDS	NAD+ synthase	4.58422	0.52761	0.0780069	0.54218
HMPREF0946_RS07210	CDS	peptide-binding protein	8.5142	0.36466	0.0785839	0.54218
HMPREF0946_RS09170	CDS	type I restriction-modification system subunit M	6.70981	0.294795	0.0790639	0.54218
HMPREF0946_RS10960	CDS	NTP transferase domain-containing protein	5.1284	0.570706	0.0791991	0.54218
rplQ	CDS	50S ribosomal protein L17	8.92918	-0.310375	0.0798989	0.54218
HMPREF0946_RS00130	CDS	YbaN family protein	11.9612	-0.568081	0.0800297	0.54218
HMPREF0946_RS05595	CDS	phosphoribosylglycinamide formyltransferase	3.82289	-1.30896	0.0806749	0.54218
HMPREF0946_RS03435	CDS	hypothetical protein	4.31295	0.49025	0.0807374	0.54218
HMPREF0946_RS02705	CDS	hypothetical protein	8.56229	-0.367722	0.0808316	0.54218
HMPREF0946_RS04585	CDS	amino acid transporter LysE	9.82434	-0.378903	0.0808553	0.54218
HMPREF0946_RS05230	CDS	hypothetical protein	7.42377	-0.307387	0.0814705	0.54218
HMPREF0946_RS04885	CDS	hypothetical protein	5.59616	-0.50473	0.0816759	0.54218
yfcC	CDS	putative basic amino acid antiporter YfcC	8.44949	-0.315352	0.0818102	0.54218
HMPREF0946_RS10865	CDS	L-aspartate oxidase	4.23021	0.487636	0.0818116	0.54218
HMPREF0946_RS02700	CDS	copper-translocating P-type ATPase	8.34303	0.365392	0.0819754	0.54218
HMPREF0946_RS03185	CDS	hypothetical protein	9.3416	-0.351161	0.0821921	0.54218
eutC	CDS	ethanolamine ammonia-lyase subunit EutC	3.67015	0.602164	0.0823473	0.54218
HMPREF0946_RS04235	CDS	tRNA-dihydrouridine synthase	6.99275	0.359727	0.082471	0.54218
lepB	CDS	signal peptidase I	7.20288	-0.326642	0.0829134	0.542738
HMPREF0946_RS05690	CDS	DUF3592 domain-containing protein	6.01477	0.357004	0.0833915	0.542738
HMPREF0946_RS06255	CDS	ABC transporter permease subunit	5.79706	0.4	0.0839778	0.542738
atpE	CDS	ATP synthase F0 subunit C	7.25047	-0.334429	0.0839835	0.542738
HMPREF0946_RS06860	CDS	DUF535 domain-containing protein	5.6779	0.422932	0.0843344	0.542738
rplL	CDS	50S ribosomal protein L7/L12	11.0289	-0.342935	0.0845847	0.542738
HMPREF0946_RS10775	CDS	hypothetical protein	4.86309	-0.475144	0.0849017	0.542738
HMPREF0946_RS09365	CDS	phosphatidylinositol-4-phosphate 5-kinase	4.84844	-0.535239	0.085028	0.542738
HMPREF0946_RS04425	CDS	hypothetical protein	5.61472	0.349573	0.085183	0.542738
HMPREF0946_RS01620	CDS	winged helix-turn-helix transcriptional regulator	8.71778	-0.385341	0.0852189	0.542738
HMPREF0946_RS01650	CDS	hypothetical protein	3.41159	0.623306	0.0863329	0.544527
radC	CDS	DNA repair protein RadC	5.09284	0.636997	0.0864573	0.544527
HMPREF0946_RS04820	CDS	low specificity L-threonine aldolase	3.94532	0.63689	0.0865609	0.544527
prfA	CDS	peptide chain release factor 1	8.81991	-0.354132	0.0865686	0.544527
HMPREF0946_RS09860	CDS	undecaprenyl-diphosphate phosphatase	6.79747	-0.279419	0.0871889	0.545095
HMPREF0946_RS07030	CDS	ABC transporter ATP-binding protein	4.90899	1.03909	0.0871938	0.545095
carB	CDS	carbamoyl-phosphate synthase large subunit	6.24093	0.356158	0.0880564	0.547228
nagA	CDS	N-acetylglucosamine-6-phosphate deacetylase	8.60061	-0.294445	0.0882825	0.547228
FunR7	ncRNA	sRNA	10.2567	-0.671383	0.0884501	0.547228
HMPREF0946_RS03940	CDS	membrane protein	8.65621	-0.40207	0.0886091	0.547228
HMPREF0946_RS01185	CDS	serine hydrolase	2.98378	0.924515	0.0895347	0.551274
folK	CDS	2-amino-4-hydroxy-6-hydroxymethyldihydropteridine diphosphokinase	5.23837	-0.434301	0.0903219	0.551731
HMPREF0946_RS02095	CDS	TetR/AcrR family transcriptional regulator	8.47022	-0.308361	0.0905207	0.551731
aroF	CDS	3-deoxy-7-phosphoheptulonate synthase	9.32882	0.36485	0.0905414	0.551731
HMPREF0946_RS06095	CDS	bifunctional glycosyltransferase family 2/GtrA family protein	9.18759	-0.305678	0.0906918	0.551731
rsgA	CDS	ribosome small subunit-dependent GTPase A	7.3394	-0.381283	0.0912067	0.553144
trbB	CDS	P-type conjugative transfer ATPase TrbB	2.51257	0.658387	0.0917061	0.553144
HMPREF0946_RS07115	CDS	DKNYY domain-containing protein	5.49628	0.450792	0.0919631	0.553144
HMPREF0946_RS05950	CDS	amidohydrolase	6.67859	0.379988	0.092193	0.553144
HMPREF0946_RS05080	CDS	GntR family transcriptional regulator	4.87457	0.510775	0.0924268	0.553144
HMPREF0946_RS11470	CDS	phage replisome organizer N-terminal domain-containing protein	1.43385	1.29872	0.0928584	0.553144
HMPREF0946_RS02265	CDS	MATE family efflux transporter	7.95049	0.520148	0.0929803	0.553144
HMPREF0946_RS00640	CDS	cob(I)yrinic acid a,c-diamide adenosyltransferase	4.24939	-0.424233	0.0932174	0.553144
HMPREF0946_RS03850	CDS	phospho-sugar mutase	7.58861	0.252116	0.0933667	0.553144
HMPREF0946_RS07155	CDS	hypothetical protein	11.3679	-0.357549	0.0950036	0.557654
HMPREF0946_RS05700	CDS	cell division protein SepF	11.6888	-0.337067	0.0950302	0.557654
HMPREF0946_RS11475	CDS	hypothetical protein	2.12713	0.871312	0.0951976	0.557654
eutH	CDS	ethanolamine utilization protein EutH	4.26771	0.493059	0.0952226	0.557654
cobM	CDS	precorrin-4 C(11)-methyltransferase	6.04792	0.651011	0.0958194	0.557809
HMPREF0946_RS09490	CDS	polyprenyl synthetase family protein	5.47695	0.389185	0.095986	0.557809
HMPREF0946_RS02520	CDS	2-hydroxyacyl-CoA dehydratase subunit D	7.05571	0.35018	0.0960701	0.557809
HMPREF0946_RS01460	CDS	hypothetical protein	2.31602	1.05914	0.0976215	0.564683
sRNA_00093	ncRNA	sRNA	2.42839	0.870209	0.0979549	0.564683
HMPREF0946_RS04195	CDS	hypothetical protein	11.8716	-0.420223	0.0980853	0.564683
topA	CDS	type I DNA topoisomerase	9.38386	-0.254629	0.0988304	0.567325
HMPREF0946_RS07830	CDS	hypothetical protein	4.10034	0.713269	0.099355	0.567325
nadD	CDS	nicotinate (nicotinamide) nucleotide adenylyltransferase	3.90936	0.65996	0.0993793	0.567325
HMPREF0946_RS10245	CDS	DUF4198 domain-containing protein	7.01565	-0.280171	0.100544	0.571883
HMPREF0946_RS08335	CDS	AbrB/MazE/SpoVT family DNA-binding domain-containing protein	1.60826	1.32044	0.100739	0.571883
HMPREF0946_RS02810	CDS	L-fuculose-phosphate aldolase	7.5866	-0.357442	0.101502	0.572279
rplU	CDS	50S ribosomal protein L21	9.84864	-0.372679	0.101994	0.572279
HMPREF0946_RS01525	CDS	hypothetical protein	2.86994	0.698301	0.102022	0.572279
HMPREF0946_RS10375	CDS	LD-carboxypeptidase	7.57128	0.458659	0.102088	0.572279
glmU	CDS	bifunctional UDP-N-acetylglucosamine diphosphorylase/glucosamine-1-phosphate N-acetyltransferase GlmU	7.0638	-0.290306	0.102213	0.572279
HMPREF0946_RS04900	CDS	hypothetical protein	9.33703	-0.249021	0.102633	0.573057
HMPREF0946_RS02345	CDS	hypothetical protein	7.6104	0.290267	0.103251	0.574932
HMPREF0946_RS01445	CDS	Abi family protein	2.79083	0.60587	0.104156	0.575118
recN	CDS	DNA repair protein RecN	5.77397	0.424065	0.104573	0.575118
HMPREF0946_RS10250	CDS	hypothetical protein	3.65926	-0.638699	0.104657	0.575118
HMPREF0946_RS06465	CDS	hypothetical protein	5.96737	0.388722	0.104766	0.575118
HMPREF0946_RS05745	CDS	3-hydroxybutyryl-CoA dehydrogenase	9.37836	-0.421585	0.104848	0.575118
csn2	CDS	type II-A CRISPR-associated protein Csn2	7.3933	-0.434236	0.104977	0.575118
HMPREF0946_RS08020	CDS	MobA/MobL family protein	7.29482	0.403151	0.105445	0.576131
HMPREF0946_RS06890	CDS	HAD-IIA family hydrolase	5.58376	0.378333	0.10775	0.586673
HMPREF0946_RS08520	CDS	serine protein kinase PrkA	5.90919	0.411935	0.10795	0.586673
HMPREF0946_RS09525	CDS	NfeD family protein	8.37957	-0.321782	0.110237	0.594163
HMPREF0946_RS00375	CDS	iron-containing alcohol dehydrogenase	5.05392	0.519678	0.11055	0.594163
HMPREF0946_RS03060	CDS	ABC transporter permease	5.42997	0.374247	0.11068	0.594163
HMPREF0946_RS01450	CDS	manganese efflux pump MntP family protein	10.8304	-0.326863	0.110779	0.594163
smpB	CDS	SsrA-binding protein SmpB	3.57264	0.742998	0.110976	0.594163
HMPREF0946_RS11215	CDS	PLP-dependent transferase	3.07269	0.699098	0.111549	0.594163
HMPREF0946_RS03010	CDS	ribonuclease HII	5.76183	-0.453445	0.111937	0.594163
eutA	CDS	ethanolamine ammonia-lyase reactivating factor EutA	4.75181	0.511574	0.112301	0.594163
HMPREF0946_RS01875	CDS	TIGR00366 family protein	9.61883	-0.350827	0.112333	0.594163
HMPREF0946_RS08605	CDS	ABC transporter ATP-binding protein	3.41353	0.760211	0.112492	0.594163
HMPREF0946_RS04550	CDS	rRNA pseudouridine synthase	7.55325	0.338059	0.112545	0.594163
HMPREF0946_RS07870	CDS	aminotransferase class I/II-fold pyridoxal phosphate-dependent enzyme	7.20078	0.360753	0.112852	0.594163
HMPREF0946_RS04320	CDS	chromate transporter	5.52268	0.627157	0.113373	0.594163
recG	CDS	ATP-dependent DNA helicase RecG	7.38863	-0.229513	0.113463	0.594163
HMPREF0946_RS07190	CDS	DUF1858 domain-containing protein	14.1064	-0.508944	0.113701	0.594163
HMPREF0946_RS04110	CDS	hypothetical protein	8.83421	0.488918	0.114598	0.595992
FoxI	ncRNA	sRNA	10.5733	-0.68045	0.115275	0.595992
trmB	CDS	tRNA (guanosine(46)-N7)-methyltransferase TrmB	7.27406	0.429873	0.115311	0.595992
HMPREF0946_RS00055	CDS	toxin-antitoxin system YwqK family antitoxin	4.06949	0.504953	0.116813	0.595992
HMPREF0946_RS06665	CDS	3'-5' exoribonuclease YhaM family protein	5.93061	0.432872	0.116972	0.595992
HMPREF0946_RS00895	CDS	aminopeptidase P family protein	6.66967	-0.262941	0.117067	0.595992
fap2	CDS	galactose-inhibitable autotransporter adhesin Fap2	10.3125	0.280576	0.117133	0.595992
dnaB	CDS	replicative DNA helicase	7.49055	-0.387021	0.117263	0.595992
fplA	CDS	autotransporter phospholipase A1 FplA	7.46923	0.339478	0.117638	0.595992
HMPREF0946_RS08410	CDS	ATP-binding cassette domain-containing protein	5.08304	0.527609	0.117934	0.595992
rpmG	CDS	50S ribosomal protein L33	9.37106	-0.366495	0.117958	0.595992
HMPREF0946_RS09060	CDS	D-alanine--D-alanine ligase	7.12113	0.337569	0.118085	0.595992
HMPREF0946_RS06085	CDS	DUF1385 domain-containing protein	8.14052	0.288259	0.118288	0.595992
thiE	CDS	thiamine phosphate synthase	2.60262	0.881059	0.118586	0.595992
HMPREF0946_RS01635	CDS	Crp/Fnr family transcriptional regulator	8.76879	0.314673	0.118658	0.595992
HMPREF0946_RS08560	CDS	site-specific integrase	3.88278	0.626571	0.11875	0.595992
HMPREF0946_RS07875	CDS	glycerol-3-phosphate responsive antiterminator	4.12656	0.474186	0.119023	0.595992
uvrA	CDS	excinuclease ABC subunit UvrA	9.18083	0.350775	0.119711	0.596404
sRNA_00047	ncRNA	sRNA	10.7388	-0.526842	0.119809	0.596404
HMPREF0946_RS05215	CDS	nickel ABC transporter substrate-binding protein	3.5794	0.56083	0.119983	0.596404
HMPREF0946_RS05220	CDS	helix-turn-helix transcriptional regulator	2.46121	0.758313	0.121803	0.602979
HMPREF0946_RS10440	CDS	acetyltransferase	9.74078	-0.274849	0.121898	0.602979
HMPREF0946_RS04825	CDS	DUF4299 domain-containing protein	8.22023	-0.410751	0.12222	0.603108
HMPREF0946_RS10525	CDS	transcriptional repressor	7.17262	-0.266357	0.123998	0.608145
HMPREF0946_RS00355	CDS	hypothetical protein	2.30533	0.888628	0.124036	0.608145
glgD	CDS	glucose-1-phosphate adenylyltransferase subunit GlgD	7.57357	0.247214	0.124155	0.608145
HMPREF0946_RS00180	CDS	hypothetical protein	4.11263	0.473564	0.124434	0.608145
HMPREF0946_RS03025	CDS	ComF family protein	5.48794	-0.467198	0.125832	0.612767
HMPREF0946_RS09205	CDS	N-acetylmannosamine-6-phosphate 2-epimerase	4.16019	0.532488	0.125981	0.612767
HMPREF0946_RS08620	CDS	branched-chain amino acid ABC transporter permease	6.554	0.489633	0.12711	0.616784
HMPREF0946_RS07840	CDS	sodium:proton antiporter	7.75165	-0.326713	0.127927	0.618811
HMPREF0946_RS09775	CDS	MBOAT family protein	4.67635	0.467049	0.128135	0.618811
malQ	CDS	4-alpha-glucanotransferase	8.50476	-0.331498	0.129304	0.620861
HMPREF0946_RS06380	CDS	MBL fold metallo-hydrolase	7.36881	-0.32902	0.129471	0.620861
HMPREF0946_RS03255	CDS	type III restriction-modification system methylation subunit	4.87673	0.441317	0.129473	0.620861
HMPREF0946_RS04615	CDS	ABC transporter ATP-binding protein	5.57096	-0.446767	0.130047	0.621973
HMPREF0946_RS01970	CDS	GntP family permease	7.72026	0.508685	0.130315	0.621973
HMPREF0946_RS08915	CDS	helix-turn-helix domain-containing protein	1.67321	1.18968	0.130815	0.6229
bioC	CDS	malonyl-ACP O-methyltransferase BioC	6.58582	0.32099	0.131386	0.624004
HMPREF0946_RS10555	CDS	OmpA family protein	5.51444	-0.444392	0.132067	0.624004
pyrR	CDS	bifunctional pyr operon transcriptional regulator/uracil phosphoribosyltransferase PyrR	7.92576	-0.320219	0.132524	0.624004
HMPREF0946_RS03595	CDS	autotransporter domain-containing protein	5.82104	0.390534	0.132753	0.624004
HMPREF0946_RS05090	CDS	ATP-binding cassette domain-containing protein	5.13087	0.4572	0.132753	0.624004
sRNA_00024	ncRNA	sRNA	11.0608	-0.388707	0.13296	0.624004
HMPREF0946_RS00825	CDS	hypothetical protein	5.66949	0.427053	0.133764	0.624004
infA	CDS	translation initiation factor IF-1	10.0106	-0.372449	0.133777	0.624004
HMPREF0946_RS05645	CDS	viroplasmin family protein	8.66457	-0.272768	0.134527	0.624004
HMPREF0946_RS02860	CDS	hypothetical protein	8.23792	-0.549017	0.134798	0.624004
recQ	CDS	DNA helicase RecQ	6.52028	-0.289508	0.134835	0.624004
HMPREF0946_RS02100	CDS	flavodoxin family protein	3.68795	0.650815	0.135003	0.624004
HMPREF0946_RS09355	CDS	bifunctional 3,4-dihydroxy-2-butanone-4-phosphate synthase/GTP cyclohydrolase II	7.19153	-0.321929	0.135204	0.624004
trpS	CDS	tryptophan--tRNA ligase	7.83561	-0.308176	0.135334	0.624004
HMPREF0946_RS02135	CDS	hemagglutinin repeat-containing protein	4.69094	0.436171	0.135762	0.624567
ybeY	CDS	rRNA maturation RNase YbeY	7.81326	0.288269	0.136281	0.625544
acpP	CDS	acyl carrier protein	13.7224	-0.307738	0.136677	0.625725
HMPREF0946_RS00450	CDS	YihA family ribosome biogenesis GTP-binding protein	9.02228	-0.293067	0.136935	0.625725
asrA	CDS	anaerobic sulfite reductase subunit AsrA	2.82692	0.730764	0.137483	0.626822
HMPREF0946_RS08750	CDS	hypothetical protein	5.48348	0.333169	0.137821	0.626964
HMPREF0946_RS02645	CDS	hypothetical protein	7.4072	-0.269528	0.138269	0.627572
HMPREF0946_RS07485	CDS	helix-turn-helix transcriptional regulator	2.526	0.816079	0.138571	0.627572
rpsH	CDS	30S ribosomal protein S8	6.77544	-0.434241	0.139404	0.629076
HMPREF0946_RS01755	CDS	hemolysin III family protein	7.00707	-0.339331	0.13952	0.629076
HMPREF0946_RS08545	CDS	pyridoxamine 5'-phosphate oxidase family protein	3.04965	-0.697881	0.14088	0.633806
HMPREF0946_RS05870	CDS	hypothetical protein	4.29857	0.615861	0.141659	0.635905
HMPREF0946_RS05165	CDS	MBL fold metallo-hydrolase	5.27182	0.428259	0.142881	0.638436
HMPREF0946_RS10265	CDS	metal ABC transporter ATP-binding protein	4.81181	-0.460849	0.1429	0.638436
HMPREF0946_RS07635	CDS	endo alpha-1,4 polygalactosaminidase	5.10385	0.402503	0.143162	0.638436
rpmH	CDS	50S ribosomal protein L34	12.9837	-0.391927	0.143956	0.63927
HMPREF0946_RS07800	CDS	D-tyrosyl-tRNA(Tyr) deacylase	3.46449	0.54209	0.143977	0.63927
sRNA_00127	ncRNA	sRNA	10.0047	-0.42167	0.145122	0.64038
HMPREF0946_RS06495	CDS	phosphoglycerate kinase	8.53785	0.406279	0.145568	0.64038
HMPREF0946_RS03535	CDS	hypothetical protein	8.06901	-0.496371	0.145704	0.64038
HMPREF0946_RS05285	CDS	META domain-containing protein	8.38482	-0.251923	0.145772	0.64038
HMPREF0946_RS04620	CDS	coproporphyrinogen III oxidase family protein	3.8601	0.598638	0.145798	0.64038
HMPREF0946_RS02375	CDS	ankyrin repeat domain-containing protein	5.92236	0.268968	0.147863	0.647593
rplT	CDS	50S ribosomal protein L20	9.1495	-0.372616	0.148076	0.647593
HMPREF0946_RS02875	CDS	N-acetyltransferase	9.38675	-0.289437	0.148672	0.64788
HMPREF0946_RS08165	CDS	type IV secretion system protein	2.50705	0.771191	0.148979	0.64788
HMPREF0946_RS09815	CDS	polysaccharide biosynthesis protein	2.08842	0.968484	0.149166	0.64788
HMPREF0946_RS02110	CDS	ABC transporter ATP-binding protein/permease	3.95924	0.477119	0.149745	0.64788
HMPREF0946_RS03100	CDS	FMN-binding protein	5.54598	-0.33505	0.149926	0.64788
metG	CDS	methionine--tRNA ligase	6.62492	0.229892	0.150049	0.64788
plsX	CDS	phosphate acyltransferase PlsX	8.79986	-0.249455	0.150746	0.64877
HMPREF0946_RS07660	CDS	DUF2194 domain-containing protein	7.12701	0.273732	0.151179	0.64877
HMPREF0946_RS02475	CDS	OadG family protein	6.50592	-0.473234	0.151861	0.64877
HMPREF0946_RS03915	CDS	ABC transporter permease	6.72699	-0.38578	0.151894	0.64877
HMPREF0946_RS00325	CDS	BMC domain-containing protein	3.89659	0.59983	0.152269	0.64877
HMPREF0946_RS02710	CDS	toxin-antitoxin system YwqK family antitoxin	5.16005	0.302661	0.152673	0.64877
HMPREF0946_RS03465	CDS	hypothetical protein	7.27066	0.278088	0.152962	0.64877
HMPREF0946_RS01760	CDS	hypothetical protein	14.519	-0.391796	0.153165	0.64877
HMPREF0946_RS00605	CDS	ABC transporter permease	7.16437	-0.322861	0.153205	0.64877
HMPREF0946_RS06175	CDS	AMP-binding protein	8.11716	-0.200448	0.153438	0.64877
HMPREF0946_RS10690	CDS	flavocytochrome c	8.07134	0.349219	0.153955	0.649609
HMPREF0946_RS07050	CDS	MATE family efflux transporter	2.64151	0.793943	0.15435	0.649927
HMPREF0946_RS10275	CDS	zinc ABC transporter substrate-binding protein	4.72662	-0.392363	0.155963	0.652187
rpmF	CDS	50S ribosomal protein L32	13.4677	-0.35986	0.156326	0.652187
HMPREF0946_RS08040	CDS	Fic family protein	2.88651	0.657118	0.156443	0.652187
HMPREF0946_RS02350	CDS	nitronate monooxygenase	8.04707	-0.282788	0.156452	0.652187
atpD	CDS	F0F1 ATP synthase subunit beta	7.53956	-0.247359	0.156574	0.652187
HMPREF0946_RS04560	CDS	rod shape-determining protein	8.40617	0.251078	0.156806	0.652187
HMPREF0946_RS09145	CDS	flavin reductase family protein	4.71134	0.42655	0.157353	0.653129
lon	CDS	endopeptidase La	8.19853	0.254599	0.15769	0.653197
HMPREF0946_RS05910	CDS	PLP-dependent cysteine synthase family protein	6.2935	0.282299	0.158089	0.653522
yajC	CDS	preprotein translocase subunit YajC	11.9865	-0.27099	0.15856	0.654141
HMPREF0946_RS05185	CDS	NAD(P)/FAD-dependent oxidoreductase	7.57401	0.202984	0.158899	0.654216
HMPREF0946_RS03215	CDS	DEAD/DEAH box helicase family protein	6.95153	0.217241	0.159746	0.656106
HMPREF0946_RS06320	CDS	UvrD-helicase domain-containing protein	6.45	-0.290525	0.160239	0.656106
HMPREF0946_RS03735	CDS	cold-shock protein	13.1569	-0.422121	0.161997	0.656106
HMPREF0946_RS01925	CDS	MBL fold metallo-hydrolase	8.26971	-0.324745	0.162242	0.656106
HMPREF0946_RS06830	CDS	LicD family protein	5.18085	0.397288	0.163204	0.656106
HMPREF0946_RS10300	CDS	radical SAM protein	6.17636	-0.292183	0.163297	0.656106
HMPREF0946_RS04125	CDS	EamA family transporter	5.64639	-0.351938	0.163433	0.656106
rpsJ	CDS	30S ribosomal protein S10	10.2964	-0.259153	0.163595	0.656106
HMPREF0946_RS04095	CDS	4-hydroxyphenylacetate 3-hydroxylase family protein	4.84949	0.491242	0.164059	0.656106
HMPREF0946_RS00520	CDS	type II toxin-antitoxin system HipA family toxin	6.78477	0.326984	0.16471	0.656106
HMPREF0946_RS06885	CDS	nitroreductase family protein	7.91765	-0.246053	0.165063	0.656106
HMPREF0946_RS09470	CDS	ArsA family ATPase	7.20432	0.27222	0.165366	0.656106
HMPREF0946_RS01640	CDS	ShlB/FhaC/HecB family hemolysin secretion/activation protein	6.21833	-0.359581	0.165494	0.656106
HMPREF0946_RS09105	CDS	cupin domain-containing protein	8.32898	-0.321331	0.165498	0.656106
HMPREF0946_RS03160	CDS	hypothetical protein	4.9073	0.313523	0.165794	0.656106
HMPREF0946_RS05520	CDS	hypothetical protein	3.29935	-0.627769	0.165801	0.656106
HMPREF0946_RS09650	CDS	hypothetical protein	10.3554	-0.246836	0.165844	0.656106
HMPREF0946_RS05735	CDS	hypothetical protein	6.44067	0.313105	0.166367	0.656106
HMPREF0946_RS08815	CDS	hypothetical protein	6.38582	0.315844	0.166891	0.656106
HMPREF0946_RS07515	CDS	hypothetical protein	1.67733	0.914724	0.167397	0.656106
HMPREF0946_RS10040	CDS	thiamine phosphate synthase	1.82953	0.932953	0.167486	0.656106
HMPREF0946_RS00545	CDS	threonylcarbamoyl-AMP synthase	5.99319	-0.380248	0.167744	0.656106
HMPREF0946_RS02575	CDS	Crp/Fnr family transcriptional regulator	9.35345	-0.254007	0.168311	0.656106
HMPREF0946_RS01675	CDS	hemagglutinin repeat-containing protein	5.17975	0.373762	0.168352	0.656106
rsmB	CDS	16S rRNA (cytosine(967)-C(5))-methyltransferase RsmB	8.47208	0.333826	0.16855	0.656106
HMPREF0946_RS02570	CDS	SDR family oxidoreductase	7.16705	-0.24777	0.16897	0.656106
rplK	CDS	50S ribosomal protein L11	7.32611	-0.230716	0.169099	0.656106
HMPREF0946_RS08625	CDS	ABC transporter substrate-binding protein	4.3981	-0.44717	0.169471	0.656106
HMPREF0946_RS03125	CDS	alpha/beta hydrolase	7.59616	0.328806	0.169603	0.656106
HMPREF0946_RS09785	CDS	CDP-glycerol glycerophosphotransferase family protein	2.95002	0.577041	0.169811	0.656106
HMPREF0946_RS06570	CDS	ClbS/DfsB family four-helix bundle protein	2.30118	0.646965	0.169883	0.656106
HMPREF0946_RS05775	CDS	RluA family pseudouridine synthase	7.57906	-0.27455	0.170076	0.656106
HMPREF0946_RS09005	CDS	nucleotidyltransferase	3.67648	0.497585	0.170374	0.656106
HMPREF0946_RS00820	CDS	AAA family ATPase	10.4713	0.465239	0.170593	0.656106
HMPREF0946_RS07780	CDS	DMT family transporter	7.14581	-0.20888	0.170626	0.656106
rplD	CDS	50S ribosomal protein L4	7.12574	-0.386418	0.171946	0.659419
pheT	CDS	phenylalanine--tRNA ligase subunit beta	7.02389	-0.197207	0.172135	0.659419
HMPREF0946_RS11490	CDS	hypothetical protein	3.39402	-0.673857	0.172712	0.660388
HMPREF0946_RS00340	CDS	ethanolamine utilization protein	2.80866	0.773653	0.17422	0.662911
HMPREF0946_RS03935	CDS	HAMP domain-containing histidine kinase	6.25402	-0.345274	0.174273	0.662911
HMPREF0946_RS02210	CDS	ketoacyl-ACP synthase III	8.39666	-0.216815	0.174348	0.662911
HMPREF0946_RS10800	CDS	phosphatidylinositol-4-phosphate 5-kinase	10.3623	0.448956	0.175392	0.664777
HMPREF0946_RS09950	CDS	TrkA family potassium uptake protein	5.20898	-0.359172	0.175491	0.664777
HMPREF0946_RS02385	CDS	DUF1667 domain-containing protein	7.26482	-0.523075	0.176027	0.664933
HMPREF0946_RS08445	CDS	replication-associated recombination protein A	7.53778	0.20921	0.176184	0.664933
HMPREF0946_RS07815	CDS	NusG domain II-containing protein	8.6319	-0.277586	0.177151	0.66662
HMPREF0946_RS07905	CDS	translation initiation factor IF-3	7.68005	-0.325636	0.177793	0.66662
HMPREF0946_RS00095	CDS	YfcC family protein	9.31212	-0.218977	0.178739	0.66662
HMPREF0946_RS01850	CDS	lysine 5,6-aminomutase subunit alpha	6.87548	0.438007	0.178885	0.66662
hpt	CDS	hypoxanthine phosphoribosyltransferase	7.56973	-0.210906	0.179005	0.66662
HMPREF0946_RS03665	CDS	hypothetical protein	8.13701	-0.229477	0.179242	0.66662
HMPREF0946_RS00150	CDS	type II/IV secretion system protein	4.67079	-0.339635	0.179778	0.66662
HMPREF0946_RS05955	CDS	hypothetical protein	5.83246	0.267438	0.180057	0.66662
HMPREF0946_RS00125	CDS	S8 family peptidase	6.95643	-0.213779	0.180179	0.66662
HMPREF0946_RS09905	CDS	hypothetical protein	5.76413	0.355877	0.180982	0.66662
traD	CDS	conjugal transfer protein TraD	7.21517	0.400854	0.181408	0.66662
mnmG	CDS	tRNA uridine-5-carboxymethylaminomethyl(34) synthesis enzyme MnmG	7.75853	-0.18812	0.181713	0.66662
HMPREF0946_RS10485	CDS	50S ribosomal protein L10	7.43514	-0.219788	0.181863	0.66662
recR	CDS	recombination protein RecR	7.94172	0.291474	0.182049	0.66662
HMPREF0946_RS00295	CDS	ANTAR domain-containing response regulator	2.22517	-0.767108	0.182222	0.66662
HMPREF0946_RS10635	CDS	carboxypeptidase M32	7.35735	0.325424	0.182739	0.66662
HMPREF0946_RS07370	CDS	M15 family metallopeptidase	2.00607	0.74634	0.182857	0.66662
HMPREF0946_RS10835	CDS	hypothetical protein	2.08741	0.742521	0.183026	0.66662
HMPREF0946_RS06330	CDS	MATE family efflux transporter	8.4697	0.224639	0.183195	0.66662
HMPREF0946_RS05030	CDS	tRNA 2-thiocytidine(32) synthetase TtcA	9.03798	0.219681	0.183438	0.66662
HMPREF0946_RS09395	CDS	ABC transporter permease	5.44809	-0.389546	0.183713	0.66662
HMPREF0946_RS00230	CDS	adenine phosphoribosyltransferase	6.03194	-0.291985	0.184836	0.66662
HMPREF0946_RS07790	CDS	hypothetical protein	7.99929	-0.20805	0.185391	0.66662
HMPREF0946_RS05730	CDS	lysophospholipid acyltransferase family protein	6.93287	-0.242897	0.185823	0.66662
HMPREF0946_RS08575	CDS	murein hydrolase activator EnvC	7.87057	0.296816	0.186003	0.66662
HMPREF0946_RS00015	CDS	DNA replication/repair protein RecF	5.66007	-0.265678	0.186341	0.66662
HMPREF0946_RS06245	CDS	phosphate/phosphite/phosphonate ABC transporter substrate-binding protein	8.10054	0.386903	0.186523	0.66662
HMPREF0946_RS08470	CDS	transketolase	7.41128	-0.256841	0.18711	0.66662
HMPREF0946_RS04430	CDS	nucleotidyltransferase family protein	7.65652	-0.346275	0.187251	0.66662
brnQ	CDS	branched-chain amino acid transport system II carrier protein	9.56099	-0.218443	0.187273	0.66662
mgtE	CDS	magnesium transporter	6.96698	0.237207	0.18807	0.66662
HMPREF0946_RS07595	CDS	DMT family transporter	6.49721	-0.382981	0.188076	0.66662
HMPREF0946_RS04660	CDS	SAM-dependent methyltransferase	5.07215	0.460818	0.188826	0.66662
FunR47	ncRNA	sRNA	6.56764	-0.7094	0.188847	0.66662
atpF	CDS	F0F1 ATP synthase subunit B	4.82848	-0.359042	0.189142	0.66662
HMPREF0946_RS08580	CDS	ABC transporter permease	7.40553	0.18712	0.189404	0.66662
HMPREF0946_RS07835	CDS	peptidylprolyl isomerase	5.5548	-0.407809	0.189442	0.66662
HMPREF0946_RS09800	CDS	N-acetyl sugar amidotransferase	2.50514	-0.557315	0.189479	0.66662
clpX	CDS	ATP-dependent Clp protease ATP-binding subunit ClpX	8.17051	0.216113	0.189972	0.66662
HMPREF0946_RS03690	CDS	toxin-antitoxin system YwqK family antitoxin	3.60534	0.543673	0.189974	0.66662
HMPREF0946_RS05760	CDS	pyridoxamine 5'-phosphate oxidase family protein	6.84832	-0.254194	0.190178	0.66662
HMPREF0946_RS04460	CDS	cyclodeaminase/cyclohydrolase family protein	6.74225	-0.265366	0.190693	0.66662
rpmJ	CDS	50S ribosomal protein L36	6.80942	-0.360848	0.190696	0.66662
HMPREF0946_RS02160	CDS	hemagglutinin repeat-containing protein	3.72146	-0.40016	0.1923	0.670985
HMPREF0946_RS10530	CDS	GNAT family N-acetyltransferase	4.78079	-0.394312	0.192604	0.670985
HMPREF0946_RS09155	CDS	type I restriction endonuclease subunit R	6.11676	0.260977	0.193589	0.672272
HMPREF0946_RS11415	CDS	hypothetical protein	8.3973	-0.369991	0.193633	0.672272
HMPREF0946_RS07200	CDS	biopolymer transporter ExbD	4.22259	-0.355375	0.194196	0.672892
HMPREF0946_RS10195	CDS	IS1182 family transposase	8.19374	0.211923	0.194472	0.672892
HMPREF0946_RS03005	CDS	RluA family pseudouridine synthase	8.18086	-0.22171	0.195958	0.676887
truB	CDS	tRNA pseudouridine(55) synthase TruB	5.85689	-0.304426	0.196341	0.67706
HMPREF0946_RS07405	CDS	hypothetical protein	2.60465	0.697276	0.196946	0.677155
HMPREF0946_RS10810	CDS	septation protein SpoVG family protein	8.56679	-0.299039	0.197033	0.677155
HMPREF0946_RS00245	CDS	GAF domain-containing sensor histidine kinase	9.05151	0.191436	0.197911	0.679026
HMPREF0946_RS04345	CDS	hypothetical protein	4.54862	-0.457224	0.199361	0.682854
hemW	CDS	radical SAM family heme chaperone HemW	7.9089	0.255462	0.199867	0.683436
sRNA_00000	ncRNA	sRNA	7.09057	-0.44398	0.200755	0.685324
HMPREF0946_RS07510	CDS	siphovirus Gp157 family protein	7.35641	0.505518	0.201717	0.687458
[truncated: 1,440 more rows]

## Sheet: FNV_FUS79_vs_PNAscr_30min
Supplementary Data SD1: Overview of RNA-seq - FNV FUS79 vs PNA scrambled 30 min
[truncated: 2,039 more rows]

[truncated: 4 more sheets: FNN23_FUS79_vs_H2O_16h, FNN23_FUS79_vs_PNAscr_16h, FNV_FUS79_vs_H2O_16h, FNV_FUS79_vs_PNAscr_16h]
